# Supplementary material for: A Regional DNA Barcode Library for Northern Rocky Mountain Arthropods to Support Biodiversity and Molecular Ecological Research
Source: Ecol Evol. 2026 Feb 23;16(2):e73150. doi: 10.1002/ece3.73150 (PMC12928087; doi:10.1002/ece3.73150)
Supplement: Supplementary file 1 — Appendix S1: ece373150‐sup‐0001‐AppendixS1.xlsx. [file ECE3-16-e73150-s002.xlsx]

## Sheet: Table S1
Table S1 Combined BOLD-MNHP dataset used to compare taxonomic coverage in the MPG-AL
Phylum	Class	Order	Family	Genus	Species
Arthropoda	Chilopoda	Geophilomorpha	Geophilidae	Strigamia	Strigamia epileptica
Arthropoda	Chilopoda	Lithobiomorpha	Lithobiidae	Bothropolys	Bothropolys hoples
Arthropoda	Chilopoda	Lithobiomorpha	Lithobiidae	Nadabius	Nadabius coloradensis
Arthropoda	Chilopoda	Lithobiomorpha	Lithobiidae	Nadabius	Nadabius eigenmanni
Arthropoda	Chilopoda	Lithobiomorpha	Lithobiidae	Nadabius	Nadabius pluto
Arthropoda	Chilopoda	Lithobiomorpha	Lithobiidae	Lithobius	Lithobius mesechinus
Arthropoda	Chilopoda	Lithobiomorpha	Lithobiidae	Sonibius	Sonibius politus
Arthropoda	Chilopoda	Scolopendromorpha	Scolopendridae	Scolopendra	Scolopendra polymorpha
Arthropoda	Chilopoda	Scolopendromorpha	Cryptopidae	Scolopocryptops	Scolopocryptops gracilis
Arthropoda	Chilopoda	Lithobiomorpha	Lithobiidae	Arebius	Arebius fremontus
Arthropoda	Chilopoda	Lithobiomorpha	Lithobiidae	Arebius	Arebius montivagus
Arthropoda	Chilopoda	Lithobiomorpha	Lithobiidae	Ethopolys	Ethopolys xanti
Arthropoda	Chilopoda	Lithobiomorpha	Lithobiidae	Pokabius	Pokabius helenae
Arthropoda	Chilopoda	Lithobiomorpha	Lithobiidae	Pokabius	Pokabius eremus
Arthropoda	Diplopoda	Chordeumatida	Tingupidae	Tingupa	Tingupa intergerina
Arthropoda	Diplopoda	Chordeumatida	Conotylidae	Taiyutyla	Taiyutyla curvata
Arthropoda	Diplopoda	Chordeumatida	Conotylidae	Macromastus	Macromastus marginandus
Arthropoda	Diplopoda	Chordeumatida	Conotylidae	Corypus	Corypus cochlearis
Arthropoda	Diplopoda	Chordeumatida	Conotylidae	Austrotyla	Austrotyla montani
Arthropoda	Diplopoda	Chordeumatida	Conotylidae	Lophomus	Lophomus laxus
Arthropoda	Diplopoda	Chordeumatida	Conotylidae	Lophomus	Lophomus shelleyi
Arthropoda	Diplopoda	Chordeumatida	Conotylidae	Endopus	Endopus parvipes
Arthropoda	Diplopoda	Chordeumatida	Conotylidae	Orthogmus	Orthogmus oculatus
Arthropoda	Diplopoda	Chordeumatida	Conotylidae	Brunsonia	Brunsonia albertana
Arthropoda	Diplopoda	Chordeumatida	Adritylidae	Adrityla	Adrityla cucullata
Arthropoda	Diplopoda	Julida	Blaniulidae	Blaniulus	Blaniulus guttulatus
Arthropoda	Diplopoda	Julida	Parajulidae	Bollmaniulus	Bollmaniulus montanae
Arthropoda	Diplopoda	Julida	Parajulidae	Oriulus	Oriulus venustus
Arthropoda	Diplopoda	Julida	Nemasomatidae	Orinisobates	Orinisobates expressus
Arthropoda	Diplopoda	Julida	Nemasomatidae	Orinisobates	Orinisobates utus
Arthropoda	Diplopoda	Julida	Paeromopodidae	Californiulus	Californiulus parvior
Arthropoda	Diplopoda	Polydesmida	Paradoxosomatidae	Oxidus	Oxidus gracilis
Arthropoda	Diplopoda	Polydesmida	Polydesmidae	Polydesmus	Polydesmus inconstans
Arthropoda	Diplopoda	Polydesmida	Polydesmidae	Scytonotus	Scytonotus piger
Arthropoda	Diplopoda	Polydesmida	Nearctodesmidae	Ergodesmus	Ergodesmus compactus
Arthropoda	Diplopoda	Polydesmida	Nearctodesmidae	Kepolydesmus	Kepolydesmus anderisus
Arthropoda	Diplopoda	Polydesmida	Nearctodesmidae	Bistolodesmus	Bistolodesmus bonikus
Arthropoda	Diplopoda	Polydesmida	Xystodesmidae	Isaphe	Isaphe convexa
Arthropoda	Diplopoda	Polydesmida	Xystodesmidae	Chonaphe	Chonaphe armata
Arthropoda	Diplopoda	Polydesmida	Xystodesmidae	Orophe	Orophe cabinetus
Arthropoda	Diplopoda	Polydesmida	Xystodesmidae	Orophe	Orophe unicus
Arthropoda	Diplopoda	Polydesmida	Xystodesmidae	Montaphe	Montaphe elrodi
Arthropoda	Diplopoda	Platydesmida	Andrognathidae	Ischnocybe	Ischnocybe plicata
Arthropoda	Diplopoda	Polyxenida	Polyxenidae	Polyxenus	Polyxenus lagurus
Arthropoda	Collembola	Poduromorpha	Hypogastruridae	Friesea	Friesea millsi
Arthropoda	Collembola	Entomobryomorpha	Isotomidae	Metisotoma	Metisotoma grandiceps
Arthropoda	Collembola	Entomobryomorpha	Entomobryidae	Lepidocyrtus	Lepidocyrtus cyaneus
Arthropoda	Collembola	Poduromorpha	Hypogastruridae	Brachystomella	Brachystomella parvula
Arthropoda	Collembola	Poduromorpha	Poduridae	Podura	Podura aquatica
Arthropoda	Collembola	Entomobryomorpha	Isotomidae	Vertagopus	Vertagopus pseudocinereus
Arthropoda	Collembola	Entomobryomorpha	Tomoceridae	Tomocerina	Tomocerina lamellifera
Arthropoda	Collembola	Entomobryomorpha	Entomobryidae	Entomobrya	Entomobrya multifasciata
Arthropoda	Collembola	Entomobryomorpha	Entomobryidae	Entomobryoides	Entomobryoides guthriei
Arthropoda	Collembola	Poduromorpha	Onychiuridae	Deuteraphorura	Deuteraphorura lusa
Arthropoda	Collembola	Poduromorpha	Hypogastruridae	Pseudachorutes	Pseudachorutes subcrassoides
Arthropoda	Collembola	Entomobryomorpha	Oncopoduridae	Oncopodura	Oncopodura cruciata
Arthropoda	Collembola	Symphypleona	Sminthuridae	Bourletiella	Bourletiella hortensis
Arthropoda	Insecta	Blattodea	Blattellidae	Blattella	Blattella germanica
Arthropoda	Insecta	Diptera	Blephariceridae	Bibiocephala	Bibiocephala grandis
Arthropoda	Insecta	Diptera	Anthomyiidae	Calythea	Calythea monticola
Arthropoda	Insecta	Diptera	Anthomyiidae	Delia	Delia platura
Arthropoda	Insecta	Diptera	Drosophilidae	Drosophila	Drosophila suzukii
Arthropoda	Insecta	Diptera	Ephydridae	Paracoenia	Paracoenia bisetosa
Arthropoda	Insecta	Diptera	Ephydridae	Paracoenia	Paracoenia turbida
Arthropoda	Insecta	Diptera	Tabanidae	Stonemyia	Stonemyia californica
Arthropoda	Insecta	Diptera	Simuliidae	Simulium	Simulium venustum
Arthropoda	Insecta	Diptera	Simuliidae	Simulium	Simulium vittatum
Arthropoda	Insecta	Diptera	Simuliidae	Simulium	Simulium arcticum
Arthropoda	Insecta	Diptera	Simuliidae	Simulium	Simulium argus
Arthropoda	Insecta	Diptera	Simuliidae	Simulium	Simulium bivittatum
Arthropoda	Insecta	Diptera	Simuliidae	Simulium	Simulium canonicolum
Arthropoda	Insecta	Diptera	Simuliidae	Simulium	Simulium decorum
Arthropoda	Insecta	Diptera	Simuliidae	Simulium	Simulium defoliarti
Arthropoda	Insecta	Diptera	Simuliidae	Simulium	Simulium griseum
Arthropoda	Insecta	Diptera	Simuliidae	Simulium	Simulium johannseni
Arthropoda	Insecta	Diptera	Simuliidae	Simulium	Simulium piperi
Arthropoda	Insecta	Diptera	Simuliidae	Simulium	Simulium silvestre
Arthropoda	Insecta	Diptera	Simuliidae	Simulium	Simulium wyomingense
Arthropoda	Insecta	Diptera	Simuliidae	Simulium	Simulium tuberosum
Arthropoda	Insecta	Diptera	Simuliidae	Helodon	Helodon onychodactylus
Arthropoda	Insecta	Diptera	Simuliidae	Metacnephia	Metacnephia villosa
Arthropoda	Insecta	Diptera	Simuliidae	Twinnia	Twinnia nova
Arthropoda	Insecta	Diptera	Asilidae	Negasilus	Negasilus belli
Arthropoda	Insecta	Diptera	Asilidae	Negasilus	Negasilus gramalis
Arthropoda	Insecta	Diptera	Bibionidae	Bibio	Bibio albipennis
Arthropoda	Insecta	Diptera	Bibionidae	Bibio	Bibio slossonae
Arthropoda	Insecta	Diptera	Bombyliidae	Anastoechus	Anastoechus barbatus
Arthropoda	Insecta	Diptera	Bombyliidae	Anastoechus	Anastoechus melanohalteralis
Arthropoda	Insecta	Diptera	Bombyliidae	Exoprosopa	Exoprosopa eremita
Arthropoda	Insecta	Diptera	Bombyliidae	Exoprosopa	Exoprosopa caliptera
Arthropoda	Insecta	Diptera	Bombyliidae	Exoprosopa	Exoprosopa dorcadion
Arthropoda	Insecta	Diptera	Bombyliidae	Lordotus	Lordotus gibbus
Arthropoda	Insecta	Diptera	Bombyliidae	Poecilanthrax	Poecilanthrax alcyon
Arthropoda	Insecta	Diptera	Bombyliidae	Poecilanthrax	Poecilanthrax alpha
Arthropoda	Insecta	Diptera	Bombyliidae	Poecilanthrax	Poecilanthrax signatipennis
Arthropoda	Insecta	Diptera	Bombyliidae	Poecilanthrax	Poecilanthrax willistonii
Arthropoda	Insecta	Diptera	Bombyliidae	Poecilognathus	Poecilognathus sulphureus
Arthropoda	Insecta	Diptera	Syrphidae	Xylota	Xylota flavifrons
Arthropoda	Insecta	Diptera	Syrphidae	Xylota	Xylota flavitibia
Arthropoda	Insecta	Diptera	Syrphidae	Xylota	Xylota naknek
Arthropoda	Insecta	Diptera	Syrphidae	Xylota	Xylota subfasciata
Arthropoda	Insecta	Diptera	Tabanidae	Hybomitra	Hybomitra lurida
Arthropoda	Insecta	Diptera	Tabanidae	Hybomitra	Hybomitra affinis
Arthropoda	Insecta	Diptera	Tabanidae	Hybomitra	Hybomitra atrobasis
Arthropoda	Insecta	Diptera	Tabanidae	Hybomitra	Hybomitra captonis
Arthropoda	Insecta	Diptera	Tabanidae	Hybomitra	Hybomitra enigmatica
Arthropoda	Insecta	Diptera	Tabanidae	Hybomitra	Hybomitra frontalis
Arthropoda	Insecta	Diptera	Tabanidae	Hybomitra	Hybomitra fulvilateralis
Arthropoda	Insecta	Diptera	Tabanidae	Hybomitra	Hybomitra lasiophthalma
Arthropoda	Insecta	Diptera	Tabanidae	Hybomitra	Hybomitra liorhina
Arthropoda	Insecta	Diptera	Tabanidae	Hybomitra	Hybomitra melanorhina
Arthropoda	Insecta	Diptera	Tabanidae	Hybomitra	Hybomitra nuda
Arthropoda	Insecta	Diptera	Tabanidae	Hybomitra	Hybomitra opaca
Arthropoda	Insecta	Diptera	Tabanidae	Hybomitra	Hybomitra osburni
Arthropoda	Insecta	Diptera	Tabanidae	Hybomitra	Hybomitra pediontis
Arthropoda	Insecta	Diptera	Tabanidae	Hybomitra	Hybomitra rhombica
Arthropoda	Insecta	Diptera	Tabanidae	Hybomitra	Hybomitra rupestris
Arthropoda	Insecta	Diptera	Tabanidae	Hybomitra	Hybomitra sonomensis
Arthropoda	Insecta	Diptera	Tabanidae	Hybomitra	Hybomitra tetrica
Arthropoda	Insecta	Diptera	Muscidae	Coenosia	Coenosia tigrina
Arthropoda	Insecta	Diptera	Muscidae	Muscina	Muscina stabulans
Arthropoda	Insecta	Diptera	Muscidae	Stomoxys	Stomoxys calcitrans
Arthropoda	Insecta	Diptera	Muscidae	Spilogona	Spilogona torreyae
Arthropoda	Insecta	Diptera	Culicidae	Anopheles	Anopheles punctipennis
Arthropoda	Insecta	Diptera	Culicidae	Anopheles	Anopheles earlei
Arthropoda	Insecta	Diptera	Culicidae	Anopheles	Anopheles freeborni
Arthropoda	Insecta	Diptera	Culicidae	Anopheles	Anopheles walkeri
Arthropoda	Insecta	Diptera	Culicidae	Culex	Culex pipiens
Arthropoda	Insecta	Diptera	Culicidae	Culex	Culex restuans
Arthropoda	Insecta	Diptera	Culicidae	Culex	Culex tarsalis
Arthropoda	Insecta	Diptera	Culicidae	Culex	Culex territans
Arthropoda	Insecta	Diptera	Calliphoridae	Calliphora	Calliphora vicina
Arthropoda	Insecta	Diptera	Calliphoridae	Calliphora	Calliphora vomitoria
Arthropoda	Insecta	Diptera	Calliphoridae	Calliphora	Calliphora coloradensis
Arthropoda	Insecta	Diptera	Tabanidae	Atylotus	Atylotus calcar
Arthropoda	Insecta	Diptera	Tabanidae	Atylotus	Atylotus insuetus
Arthropoda	Insecta	Diptera	Calliphoridae	Cynomya	Cynomya cadaverina
Arthropoda	Insecta	Diptera	Calliphoridae	Phormia	Phormia regina
Arthropoda	Insecta	Diptera	Calliphoridae	Pollenia	Pollenia rudis
Arthropoda	Insecta	Diptera	Calliphoridae	Protophormia	Protophormia terraenovae
Arthropoda	Insecta	Diptera	Cecidomyiidae	Jaapiella	Jaapiella ivannikovi
Arthropoda	Insecta	Diptera	Cecidomyiidae	Zeuxidiplosis	Zeuxidiplosis giardi
Arthropoda	Insecta	Diptera	Ceratopogonidae	Culicoides	Culicoides cockerellii
Arthropoda	Insecta	Diptera	Chaoboridae	Mochlonyx	Mochlonyx velutina
Arthropoda	Insecta	Diptera	Chironomidae	Chironomus	Chironomus plumosa
Arthropoda	Insecta	Diptera	Chironomidae	Chironomus	Chironomus anthracinus
Arthropoda	Insecta	Diptera	Chironomidae	Microtendipes	Microtendipes pedella
Arthropoda	Insecta	Diptera	Chironomidae	Psilometriocnemus	Psilometriocnemus triannulatus
Arthropoda	Insecta	Diptera	Chironomidae	Saetheria	Saetheria tylus
Arthropoda	Insecta	Diptera	Chloropidae	Apallates	Apallates coxendix
Arthropoda	Insecta	Diptera	Tabanidae	Tabanus	Tabanus aegrotus
Arthropoda	Insecta	Diptera	Tabanidae	Tabanus	Tabanus marginalis
Arthropoda	Insecta	Diptera	Tabanidae	Tabanus	Tabanus punctifer
Arthropoda	Insecta	Diptera	Tabanidae	Tabanus	Tabanus reinwardti
Arthropoda	Insecta	Diptera	Tabanidae	Tabanus	Tabanus similis
Arthropoda	Insecta	Diptera	Tabanidae	Tabanus	Tabanus stonei
Arthropoda	Insecta	Diptera	Syrphidae	Baccha	Baccha cognata
Arthropoda	Insecta	Diptera	Blephariceridae	Agathon	Agathon comstocki
Arthropoda	Insecta	Diptera	Blephariceridae	Agathon	Agathon markii
Arthropoda	Insecta	Diptera	Muscidae	Musca	Musca domestica
Arthropoda	Insecta	Diptera	Muscidae	Musca	Musca autumnalis
Arthropoda	Insecta	Diptera	Tephritidae	Chaetorellia	Chaetorellia acrolophi
Arthropoda	Insecta	Diptera	Tephritidae	Chaetorellia	Chaetorellia australis
Arthropoda	Insecta	Diptera	Tephritidae	Urophora	Urophora affinis
Arthropoda	Insecta	Diptera	Tephritidae	Urophora	Urophora cardui
Arthropoda	Insecta	Diptera	Tephritidae	Urophora	Urophora quadrifasciata
Arthropoda	Insecta	Diptera	Tephritidae	Urophora	Urophora solstitialis
Arthropoda	Insecta	Diptera	Tephritidae	Urophora	Urophora stylata
Arthropoda	Insecta	Diptera	Chloropidae	Olcella	Olcella parva
Arthropoda	Insecta	Diptera	Chloropidae	Thaumatomyia	Thaumatomyia glabra
Arthropoda	Insecta	Diptera	Conopidae	Dalmannia	Dalmannia vitiosa
Arthropoda	Insecta	Diptera	Conopidae	Thecophora	Thecophora occidensis
Arthropoda	Insecta	Diptera	Conopidae	Thecophora	Thecophora propinqua
Arthropoda	Insecta	Diptera	Conopidae	Zodion	Zodion fulvifrons
Arthropoda	Insecta	Diptera	Conopidae	Zodion	Zodion perlongum
Arthropoda	Insecta	Diptera	Dixidae	Meringodixa	Meringodixa chalonensis
Arthropoda	Insecta	Diptera	Dolichopodidae	Hercostomus	Hercostomus unicolor
Arthropoda	Insecta	Diptera	Ephydridae	Ephydra	Ephydra pectinulata
Arthropoda	Insecta	Diptera	Ephydridae	Hydrellia	Hydrellia manitobae
Arthropoda	Insecta	Diptera	Ephydridae	Hydrellia	Hydrellia notiphiloides
Arthropoda	Insecta	Diptera	Ephydridae	Hydrellia	Hydrellia proclinata
Arthropoda	Insecta	Diptera	Ephydridae	Hydrellia	Hydrellia griseola
Arthropoda	Insecta	Diptera	Ephydridae	Ochthera	Ochthera mantis
Arthropoda	Insecta	Diptera	Ephydridae	Philygria	Philygria debilis
Arthropoda	Insecta	Diptera	Ephydridae	Psilopa	Psilopa leucostoma
Arthropoda	Insecta	Diptera	Ephydridae	Scatella	Scatella stagnalis
Arthropoda	Insecta	Diptera	Heleomyzidae	Pseudoleria	Pseudoleria parvitarsus
Arthropoda	Insecta	Diptera	Heleomyzidae	Trixoscelis	Trixoscelis fumipennis
Arthropoda	Insecta	Diptera	Simuliidae	Prosimulium	Prosimulium daviesi
Arthropoda	Insecta	Diptera	Simuliidae	Prosimulium	Prosimulium exigens
Arthropoda	Insecta	Diptera	Simuliidae	Prosimulium	Prosimulium frohnei
Arthropoda	Insecta	Diptera	Simuliidae	Prosimulium	Prosimulium shewelli
Arthropoda	Insecta	Diptera	Simuliidae	Prosimulium	Prosimulium travisi
Arthropoda	Insecta	Diptera	Mydidae	Nemomydas	Nemomydas pantherinus
Arthropoda	Insecta	Diptera	Asilidae	Lasiopogon	Lasiopogon quadrivittatus
Arthropoda	Insecta	Diptera	Asilidae	Lasiopogon	Lasiopogon cinereus
Arthropoda	Insecta	Diptera	Asilidae	Lasiopogon	Lasiopogon aldrichii
Arthropoda	Insecta	Diptera	Asilidae	Lasiopogon	Lasiopogon monticola
Arthropoda	Insecta	Diptera	Asilidae	Machimus	Machimus paropus
Arthropoda	Insecta	Diptera	Asilidae	Negasilus	Negasilus aridalis
Arthropoda	Insecta	Diptera	Asilidae	Machimus	Machimus callidus
Arthropoda	Insecta	Diptera	Asilidae	Machimus	Machimus erythocnemius
Arthropoda	Insecta	Diptera	Asilidae	Machimus	Machimus occidentalis
Arthropoda	Insecta	Diptera	Asilidae	Megaphorus	Megaphorus guildianus
Arthropoda	Insecta	Diptera	Micropezidae	Micropeza	Micropeza setaventris
Arthropoda	Insecta	Diptera	Micropezidae	Micropeza	Micropeza turcana
Arthropoda	Insecta	Diptera	Muscidae	Haematobia	Haematobia irritans
Arthropoda	Insecta	Diptera	Oestridae	Hypoderma	Hypoderma bovis
Arthropoda	Insecta	Diptera	Oestridae	Hypoderma	Hypoderma lineatus
Arthropoda	Insecta	Diptera	Sarcophagidae	Blaesoxipha	Blaesoxipha eleodis
Arthropoda	Insecta	Diptera	Sarcophagidae	Blaesoxipha	Blaesoxipha falciformis
Arthropoda	Insecta	Diptera	Sarcophagidae	Blaesoxipha	Blaesoxipha kellyi
Arthropoda	Insecta	Diptera	Sarcophagidae	Ravinia	Ravinia planifrons
Arthropoda	Insecta	Diptera	Sarcophagidae	Ravinia	Ravinia querula
Arthropoda	Insecta	Diptera	Sarcophagidae	Taxigramma	Taxigramma heteroneura
Arthropoda	Insecta	Diptera	Sarcophagidae	Wohlfahrtia	Wohlfahrtia vigil
Arthropoda	Insecta	Diptera	Scathophagidae	Scathophaga	Scathophaga furcata
Arthropoda	Insecta	Diptera	Scathophagidae	Scathophaga	Scathophaga stercoraria
Arthropoda	Insecta	Diptera	Sciomyzidae	Limnia	Limnia ottawensis
Arthropoda	Insecta	Diptera	Sepsidae	Sepsis	Sepsis neocynipsea
Arthropoda	Insecta	Diptera	Stratiomyidae	Anoplodonta	Anoplodonta nigrirostris
Arthropoda	Insecta	Diptera	Syrphidae	Copestylum	Copestylum caudatum
Arthropoda	Insecta	Diptera	Syrphidae	Copestylum	Copestylum vittatum
Arthropoda	Insecta	Diptera	Syrphidae	Copestylum	Copestylum satur
Arthropoda	Insecta	Diptera	Syrphidae	Eristalis	Eristalis tenax
Arthropoda	Insecta	Diptera	Syrphidae	Eristalis	Eristalis anthophorina
Arthropoda	Insecta	Diptera	Syrphidae	Eristalis	Eristalis arbustorum
Arthropoda	Insecta	Diptera	Syrphidae	Eristalis	Eristalis brousii
Arthropoda	Insecta	Diptera	Syrphidae	Eristalis	Eristalis flavipes
Arthropoda	Insecta	Diptera	Syrphidae	Eristalis	Eristalis hirta
Arthropoda	Insecta	Diptera	Syrphidae	Eristalis	Eristalis interrupta
Arthropoda	Insecta	Diptera	Syrphidae	Eristalis	Eristalis obscura
Arthropoda	Insecta	Diptera	Syrphidae	Eristalis	Eristalis rupium
Arthropoda	Insecta	Diptera	Syrphidae	Eristalis	Eristalis stipator
Arthropoda	Insecta	Diptera	Syrphidae	Eupeodes	Eupeodes volucris
Arthropoda	Insecta	Diptera	Syrphidae	Eupeodes	Eupeodes fumipennis
Arthropoda	Insecta	Diptera	Syrphidae	Eupeodes	Eupeodes americanus
Arthropoda	Insecta	Diptera	Syrphidae	Eupeodes	Eupeodes flukei
Arthropoda	Insecta	Diptera	Syrphidae	Lapposyrphus	Lapposyrphus lapponicus
Arthropoda	Insecta	Diptera	Syrphidae	Eupeodes	Eupeodes latifasciatus
Arthropoda	Insecta	Diptera	Syrphidae	Eupeodes	Eupeodes perplexus
Arthropoda	Insecta	Diptera	Asilidae	Ospriocerus	Ospriocerus latipennis
Arthropoda	Insecta	Diptera	Asilidae	Scleropogon	Scleropogon neglectus
Arthropoda	Insecta	Diptera	Asilidae	Ospriocerus	Ospriocerus aeacus
Arthropoda	Insecta	Diptera	Asilidae	Stenopogon	Stenopogon inquinatus
Arthropoda	Insecta	Diptera	Asilidae	Stenopogon	Stenopogon rufibarbis
Arthropoda	Insecta	Diptera	Asilidae	Scleropogon	Scleropogon coyote
Arthropoda	Insecta	Diptera	Cecidomyiidae	Contarinia	Contarinia virginianae
Arthropoda	Insecta	Diptera	Cecidomyiidae	Contarinia	Contarinia coloradensis
Arthropoda	Insecta	Diptera	Cecidomyiidae	Contarinia	Contarinia pseudotsugae
Arthropoda	Insecta	Diptera	Chironomidae	Polypedilum	Polypedilum laetum
Arthropoda	Insecta	Diptera	Dolichopodidae	Pelastoneurus	Pelastoneurus vagans
Arthropoda	Insecta	Diptera	Ptychopteridae	Bittacomorpha	Bittacomorpha clavipes
Arthropoda	Insecta	Diptera	Syrphidae	Helophilus	Helophilus latifrons
Arthropoda	Insecta	Diptera	Syrphidae	Helophilus	Helophilus fasciatus
Arthropoda	Insecta	Diptera	Syrphidae	Helophilus	Helophilus hybridus
Arthropoda	Insecta	Diptera	Syrphidae	Helophilus	Helophilus obscurus
Arthropoda	Insecta	Diptera	Syrphidae	Scaeva	Scaeva affinis
Arthropoda	Insecta	Diptera	Syrphidae	Sphaerophoria	Sphaerophoria contigua
Arthropoda	Insecta	Diptera	Syrphidae	Sphaerophoria	Sphaerophoria abbreviata
Arthropoda	Insecta	Diptera	Syrphidae	Sphaerophoria	Sphaerophoria asymmetrica
Arthropoda	Insecta	Diptera	Syrphidae	Sphaerophoria	Sphaerophoria philanthus
Arthropoda	Insecta	Diptera	Syrphidae	Sphaerophoria	Sphaerophoria pyrrhina
Arthropoda	Insecta	Diptera	Syrphidae	Sphaerophoria	Sphaerophoria scripta
Arthropoda	Insecta	Diptera	Syrphidae	Syritta	Syritta pipiens
Arthropoda	Insecta	Diptera	Syrphidae	Toxomerus	Toxomerus marginatus
Arthropoda	Insecta	Diptera	Tachinidae	Chetogena	Chetogena parvipalpis
Arthropoda	Insecta	Diptera	Tachinidae	Dinera	Dinera grisescens
Arthropoda	Insecta	Diptera	Tachinidae	Gonia	Gonia porca
Arthropoda	Insecta	Diptera	Tachinidae	Panzeria	Panzeria genalis
Arthropoda	Insecta	Diptera	Tachinidae	Panzeria	Panzeria alberta
Arthropoda	Insecta	Diptera	Tachinidae	Panzeria	Panzeria fasciventris
Arthropoda	Insecta	Diptera	Tachinidae	Panzeria	Panzeria nigrocornea
Arthropoda	Insecta	Diptera	Tachinidae	Panzeria	Panzeria sulcocarina
Arthropoda	Insecta	Diptera	Tachinidae	Peleteria	Peleteria iterans
Arthropoda	Insecta	Diptera	Tachinidae	Peleteria	Peleteria cornuta
Arthropoda	Insecta	Diptera	Tachinidae	Peleteria	Peleteria neglecta
Arthropoda	Insecta	Diptera	Tachinidae	Peleteria	Peleteria malleola
Arthropoda	Insecta	Diptera	Tachinidae	Periscepsia	Periscepsia helymus
Arthropoda	Insecta	Diptera	Tachinidae	Periscepsia	Periscepsia rohweri
Arthropoda	Insecta	Diptera	Tachinidae	Phasia	Phasia aldrichii
Arthropoda	Insecta	Diptera	Tephritidae	Dioxyna	Dioxyna picciola
Arthropoda	Insecta	Diptera	Tephritidae	Euarestoides	Euarestoides acutangulus
Arthropoda	Insecta	Diptera	Asilidae	Proctacanthus	Proctacanthus milbertii
Arthropoda	Insecta	Diptera	Stratiomyidae	Sargus	Sargus cuprarius
Arthropoda	Insecta	Diptera	Asilidae	Leptogaster	Leptogaster flavipes
Arthropoda	Insecta	Diptera	Chironomidae	Parochlus	Parochlus kiefferi
Arthropoda	Insecta	Diptera	Asilidae	Proctacanthella	Proctacanthella cacopiloga
Arthropoda	Insecta	Diptera	Asilidae	Laphria	Laphria janus
Arthropoda	Insecta	Diptera	Asilidae	Laphria	Laphria astur
Arthropoda	Insecta	Diptera	Asilidae	Laphria	Laphria felis
Arthropoda	Insecta	Diptera	Asilidae	Laphria	Laphria fernaldi
Arthropoda	Insecta	Diptera	Asilidae	Laphria	Laphria gilva
Arthropoda	Insecta	Diptera	Asilidae	Laphria	Laphria sadales
Arthropoda	Insecta	Diptera	Culicidae	Coquillettidia	Coquillettidia perturbans
Arthropoda	Insecta	Diptera	Culicidae	Aedes	Aedes canadensis
Arthropoda	Insecta	Diptera	Culicidae	Aedes	Aedes excrucians
Arthropoda	Insecta	Diptera	Culicidae	Aedes	Aedes sollicitans
Arthropoda	Insecta	Diptera	Culicidae	Aedes	Aedes trivittatus
Arthropoda	Insecta	Diptera	Culicidae	Aedes	Aedes cinereus
Arthropoda	Insecta	Diptera	Culicidae	Aedes	Aedes communis
Arthropoda	Insecta	Diptera	Culicidae	Aedes	Aedes fitchii
Arthropoda	Insecta	Diptera	Culicidae	Aedes	Aedes pionips
Arthropoda	Insecta	Diptera	Culicidae	Aedes	Aedes provocans
Arthropoda	Insecta	Diptera	Culicidae	Aedes	Aedes riparius
Arthropoda	Insecta	Diptera	Culicidae	Aedes	Aedes sticticus
Arthropoda	Insecta	Diptera	Culicidae	Aedes	Aedes vexans
Arthropoda	Insecta	Diptera	Culicidae	Aedes	Aedes campestris
Arthropoda	Insecta	Diptera	Culicidae	Aedes	Aedes cataphylla
Arthropoda	Insecta	Diptera	Culicidae	Aedes	Aedes diantaeus
Arthropoda	Insecta	Diptera	Culicidae	Aedes	Aedes dorsalis
Arthropoda	Insecta	Diptera	Culicidae	Aedes	Aedes hexodontus
Arthropoda	Insecta	Diptera	Culicidae	Aedes	Aedes impiger
Arthropoda	Insecta	Diptera	Culicidae	Aedes	Aedes implicatus
Arthropoda	Insecta	Diptera	Culicidae	Aedes	Aedes increpitus
Arthropoda	Insecta	Diptera	Culicidae	Aedes	Aedes intrudens
Arthropoda	Insecta	Diptera	Culicidae	Aedes	Aedes nevadensis
Arthropoda	Insecta	Diptera	Culicidae	Aedes	Aedes pullatus
Arthropoda	Insecta	Diptera	Culicidae	Aedes	Aedes punctor
Arthropoda	Insecta	Diptera	Culicidae	Aedes	Aedes schizopinax
Arthropoda	Insecta	Diptera	Culicidae	Aedes	Aedes spencerii
Arthropoda	Insecta	Diptera	Culicidae	Aedes	Aedes nigromaculis
Arthropoda	Insecta	Diptera	Culicidae	Aedes	Aedes hendersoni
Arthropoda	Insecta	Diptera	Culicidae	Aedes	Aedes euedes
Arthropoda	Insecta	Diptera	Culicidae	Aedes	Aedes flavescens
Arthropoda	Insecta	Diptera	Culicidae	Aedes	Aedes melanimon
Arthropoda	Insecta	Diptera	Culicidae	Aedes	Aedes mercurator
Arthropoda	Insecta	Diptera	Culicidae	Aedes	Aedes sierrensis
Arthropoda	Insecta	Diptera	Culicidae	Aedes	Aedes niphadopsis
Arthropoda	Insecta	Diptera	Chironomidae	Corynoneura	Corynoneura arctica
Arthropoda	Insecta	Diptera	Culicidae	Culiseta	Culiseta morsitans
Arthropoda	Insecta	Diptera	Culicidae	Culiseta	Culiseta alaskaensis
Arthropoda	Insecta	Diptera	Culicidae	Culiseta	Culiseta impatiens
Arthropoda	Insecta	Diptera	Culicidae	Culiseta	Culiseta inornata
Arthropoda	Insecta	Diptera	Culicidae	Culiseta	Culiseta incidens
Arthropoda	Insecta	Diptera	Culicidae	Culiseta	Culiseta minnesotae
Arthropoda	Insecta	Diptera	Tephritidae	Neotephritis	Neotephritis finalis
Arthropoda	Insecta	Diptera	Tephritidae	Terellia	Terellia occidentalis
Arthropoda	Insecta	Diptera	Tephritidae	Terellia	Terellia virens
Arthropoda	Insecta	Diptera	Tephritidae	Terellia	Terellia ruficauda
Arthropoda	Insecta	Diptera	Tephritidae	Oxyna	Oxyna aterrima
Arthropoda	Insecta	Diptera	Tephritidae	Trupanea	Trupanea actinobola
Arthropoda	Insecta	Diptera	Tipulidae	Nephrotoma	Nephrotoma altissima
Arthropoda	Insecta	Diptera	Tipulidae	Ornithodes	Ornithodes harrimani
Arthropoda	Insecta	Diptera	Tipulidae	Rhabdomastix	Rhabdomastix fasciger
Arthropoda	Insecta	Diptera	Pipunculidae	Cephalosphaera	Cephalosphaera brevis
Arthropoda	Insecta	Diptera	Tephritidae	Rhagoletis	Rhagoletis cerasi
Arthropoda	Insecta	Diptera	Dolichopodidae	Chrysotus	Chrysotus obliquus
Arthropoda	Insecta	Diptera	Culicidae	Psorophora	Psorophora signipennis
Arthropoda	Insecta	Diptera	Hippoboscidae	Lipoptena	Lipoptena depressa
Arthropoda	Insecta	Diptera	Sciomyzidae	Anticheta	Anticheta melanosoma
Arthropoda	Insecta	Diptera	Asilidae	Machimus	Machimus formosus
Arthropoda	Insecta	Diptera	Asilidae	Cyrtopogon	Cyrtopogon auratus
Arthropoda	Insecta	Diptera	Asilidae	Cyrtopogon	Cyrtopogon banksi
Arthropoda	Insecta	Diptera	Asilidae	Cyrtopogon	Cyrtopogon glarealis
Arthropoda	Insecta	Diptera	Asilidae	Cyrtopogon	Cyrtopogon inversus
Arthropoda	Insecta	Diptera	Asilidae	Cyrtopogon	Cyrtopogon montanus
Arthropoda	Insecta	Diptera	Asilidae	Cyrtopogon	Cyrtopogon willistoni
Arthropoda	Insecta	Diptera	Asilidae	Holopogon	Holopogon albipilosus
Arthropoda	Insecta	Diptera	Asilidae	Holopogon	Holopogon seniculus
Arthropoda	Insecta	Diptera	Asilidae	Promachus	Promachus dimidiatus
Arthropoda	Insecta	Diptera	Asilidae	Stichopogon	Stichopogon trifasciatus
Arthropoda	Insecta	Diptera	Chironomidae	Cladopelma	Cladopelma viridulum
Arthropoda	Insecta	Diptera	Chironomidae	Cladopelma	Cladopelma edwardsi
Arthropoda	Insecta	Diptera	Chironomidae	Diplocladius	Diplocladius cultriger
Arthropoda	Insecta	Diptera	Chironomidae	Sublettea	Sublettea coffmani
Arthropoda	Insecta	Diptera	Tipulidae	Antocha	Antocha monticola
Arthropoda	Insecta	Diptera	Bombyliidae	Bombylius	Bombylius major
Arthropoda	Insecta	Diptera	Syrphidae	Paragus	Paragus angustifrons
Arthropoda	Insecta	Diptera	Syrphidae	Paragus	Paragus bispinosus
Arthropoda	Insecta	Diptera	Syrphidae	Paragus	Paragus haemorrhous
Arthropoda	Insecta	Diptera	Syrphidae	Paragus	Paragus variabilis
Arthropoda	Insecta	Diptera	Conopidae	Physocephala	Physocephala burgessi
Arthropoda	Insecta	Diptera	Bombyliidae	Systoechus	Systoechus vulgaris
Arthropoda	Insecta	Diptera	Bombyliidae	Anthrax	Anthrax irroratus
Arthropoda	Insecta	Diptera	Bombyliidae	Astrophanes	Astrophanes adonis
Arthropoda	Insecta	Diptera	Bombyliidae	Hemipenthes	Hemipenthes morioides
Arthropoda	Insecta	Diptera	Bombyliidae	Hemipenthes	Hemipenthes sinuosus
Arthropoda	Insecta	Diptera	Limoniidae	Austrolimnophila	Austrolimnophila subunica
Arthropoda	Insecta	Diptera	Limoniidae	Austrolimnophila	Austrolimnophila badia
Arthropoda	Insecta	Diptera	Tephritidae	Campiglossa	Campiglossa sabroskyi
Arthropoda	Insecta	Diptera	Tephritidae	Campiglossa	Campiglossa genalis
Arthropoda	Insecta	Diptera	Tephritidae	Campiglossa	Campiglossa clathrata
Arthropoda	Insecta	Diptera	Tephritidae	Euphranta	Euphranta canadensis
Arthropoda	Insecta	Diptera	Pediciidae	Dicranota	Dicranota subsessilis
Arthropoda	Insecta	Diptera	Pediciidae	Dicranota	Dicranota tetonicola
Arthropoda	Insecta	Diptera	Tephritidae	Eutreta	Eutreta diana
Arthropoda	Insecta	Diptera	Ulidiidae	Ceroxys	Ceroxys latiusculus
Arthropoda	Insecta	Diptera	Bombyliidae	Thevenetimyia	Thevenetimyia lotus
Arthropoda	Insecta	Diptera	Bombyliidae	Thevenetimyia	Thevenetimyia muricata
Arthropoda	Insecta	Diptera	Sciomyzidae	Sepedon	Sepedon spinipes
Arthropoda	Insecta	Diptera	Sciomyzidae	Tetanocera	Tetanocera plebeja
Arthropoda	Insecta	Diptera	Sciomyzidae	Tetanocera	Tetanocera plumosa
Arthropoda	Insecta	Diptera	Sciomyzidae	Tetanocera	Tetanocera valida
Arthropoda	Insecta	Diptera	Cecidomyiidae	Mayetiola	Mayetiola destructor
Arthropoda	Insecta	Diptera	Anthomyiidae	Pegomya	Pegomya hyoscyami
Arthropoda	Insecta	Diptera	Chironomidae	Robackia	Robackia demeijerei
Arthropoda	Insecta	Diptera	Tephritidae	Trypeta	Trypeta flaveola
Arthropoda	Insecta	Diptera	Syrphidae	Anasimyia	Anasimyia bilinearis
Arthropoda	Insecta	Diptera	Syrphidae	Anasimyia	Anasimyia anausis
Arthropoda	Insecta	Diptera	Syrphidae	Arctosyrphus	Arctosyrphus willingii
Arthropoda	Insecta	Diptera	Syrphidae	Asemosyrphus	Asemosyrphus polygrammus
Arthropoda	Insecta	Diptera	Syrphidae	Blera	Blera armillata
Arthropoda	Insecta	Diptera	Syrphidae	Blera	Blera confusa
Arthropoda	Insecta	Diptera	Syrphidae	Ceriana	Ceriana abbreviata
Arthropoda	Insecta	Diptera	Syrphidae	Chalcosyrphus	Chalcosyrphus inarmatus
Arthropoda	Insecta	Diptera	Syrphidae	Chalcosyrphus	Chalcosyrphus libo
Arthropoda	Insecta	Diptera	Syrphidae	Chalcosyrphus	Chalcosyrphus nemorum
Arthropoda	Insecta	Diptera	Syrphidae	Chalcosyrphus	Chalcosyrphus piger
Arthropoda	Insecta	Diptera	Syrphidae	Cheilosia	Cheilosia orilliaensis
Arthropoda	Insecta	Diptera	Syrphidae	Cheilosia	Cheilosia sorrorcula
Arthropoda	Insecta	Diptera	Syrphidae	Cheilosia	Cheilosia yukonensis
Arthropoda	Insecta	Diptera	Syrphidae	Cheilosia	Cheilosia laevis
Arthropoda	Insecta	Diptera	Syrphidae	Cheilosia	Cheilosia corydon
Arthropoda	Insecta	Diptera	Syrphidae	Chrysotoxum	Chrysotoxum flavifrons
Arthropoda	Insecta	Diptera	Syrphidae	Chrysotoxum	Chrysotoxum pubescens
Arthropoda	Insecta	Diptera	Syrphidae	Chrysotoxum	Chrysotoxum fasciatum
Arthropoda	Insecta	Diptera	Syrphidae	Dasysyrphus	Dasysyrphus creper
Arthropoda	Insecta	Diptera	Syrphidae	Dasysyrphus	Dasysyrphus intrudens
Arthropoda	Insecta	Diptera	Syrphidae	Dasysyrphus	Dasysyrphus pauxillus
Arthropoda	Insecta	Diptera	Syrphidae	Dasysyrphus	Dasysyrphus lotus
Arthropoda	Insecta	Diptera	Syrphidae	Didea	Didea fuscipes
Arthropoda	Insecta	Diptera	Syrphidae	Doros	Doros aequalis
Arthropoda	Insecta	Diptera	Asilidae	Callinicus	Callinicus pollenius
Arthropoda	Insecta	Diptera	Asilidae	Dicropaltum	Dicropaltum mesae
Arthropoda	Insecta	Diptera	Asilidae	Eucyrtopogon	Eucyrtopogon comantis
Arthropoda	Insecta	Diptera	Asilidae	Lestomyia	Lestomyia sabulona
Arthropoda	Insecta	Diptera	Asilidae	Neomochtherus	Neomochtherus albicomus
Arthropoda	Insecta	Diptera	Asilidae	Regasilus	Regasilus auriannulatus
Arthropoda	Insecta	Diptera	Asilidae	Rhadiurgus	Rhadiurgus variabilis
Arthropoda	Insecta	Diptera	Anthomyiidae	Botanophila	Botanophila seneciella
Arthropoda	Insecta	Diptera	Syrphidae	Epistrophella	Epistrophella emarginata
Arthropoda	Insecta	Diptera	Syrphidae	Eumerus	Eumerus strigatus
Arthropoda	Insecta	Diptera	Syrphidae	Eurimyia	Eurimyia stipata
Arthropoda	Insecta	Diptera	Syrphidae	Hammerschmidtia	Hammerschmidtia rufa
Arthropoda	Insecta	Diptera	Syrphidae	Megasyrphus	Megasyrphus laxus
Arthropoda	Insecta	Diptera	Syrphidae	Melanostoma	Melanostoma mellinum
Arthropoda	Insecta	Diptera	Syrphidae	Meligramma	Meligramma triangulifera
Arthropoda	Insecta	Diptera	Syrphidae	Meliscaeva	Meliscaeva cinctella
Arthropoda	Insecta	Diptera	Ephydridae	Parydra	Parydra aquila
Arthropoda	Insecta	Diptera	Heleomyzidae	Suillia	Suillia nemorum
Arthropoda	Insecta	Diptera	Hippoboscidae	Melophagus	Melophagus ovinus
Arthropoda	Insecta	Diptera	Syrphidae	Neoascia	Neoascia metallica
Arthropoda	Insecta	Diptera	Syrphidae	Neoascia	Neoascia tenur
Arthropoda	Insecta	Diptera	Syrphidae	Neocnemodon	Neocnemodon calcarata
Arthropoda	Insecta	Diptera	Syrphidae	Neocnemodon	Neocnemodon rita
Arthropoda	Insecta	Diptera	Syrphidae	Hypocritanus	Hypocritanus fascipennis
Arthropoda	Insecta	Diptera	Syrphidae	Orthonevra	Orthonevra pulchella
Arthropoda	Insecta	Diptera	Syrphidae	Orthonevra	Orthonevra stigmata
Arthropoda	Insecta	Diptera	Syrphidae	Orthonevra	Orthonevra robusta
Arthropoda	Insecta	Diptera	Syrphidae	Parasyrphus	Parasyrphus genualis
Arthropoda	Insecta	Diptera	Syrphidae	Parasyrphus	Parasyrphus relictus
Arthropoda	Insecta	Diptera	Syrphidae	Parasyrphus	Parasyrphus tarsatus
Arthropoda	Insecta	Diptera	Syrphidae	Parhelophilus	Parhelophilus laetus
Arthropoda	Insecta	Diptera	Syrphidae	Pipiza	Pipiza macrofemoralis
Arthropoda	Insecta	Diptera	Syrphidae	Platycheirus	Platycheirus trichopus
Arthropoda	Insecta	Diptera	Syrphidae	Platycheirus	Platycheirus aeratus
Arthropoda	Insecta	Diptera	Syrphidae	Platycheirus	Platycheirus albimanus
Arthropoda	Insecta	Diptera	Syrphidae	Platycheirus	Platycheirus angustatus
Arthropoda	Insecta	Diptera	Syrphidae	Platycheirus	Platycheirus clypeatus
Arthropoda	Insecta	Diptera	Syrphidae	Platycheirus	Platycheirus coerulescens
Arthropoda	Insecta	Diptera	Syrphidae	Platycheirus	Platycheirus confusus
Arthropoda	Insecta	Diptera	Syrphidae	Platycheirus	Platycheirus flabella
Arthropoda	Insecta	Diptera	Syrphidae	Platycheirus	Platycheirus granditarsis
Arthropoda	Insecta	Diptera	Syrphidae	Platycheirus	Platycheirus hyperboreus
Arthropoda	Insecta	Diptera	Syrphidae	Platycheirus	Platycheirus immarginatus
Arthropoda	Insecta	Diptera	Syrphidae	Platycheirus	Platycheirus kelloggi
Arthropoda	Insecta	Diptera	Syrphidae	Platycheirus	Platycheirus modestus
Arthropoda	Insecta	Diptera	Syrphidae	Platycheirus	Platycheirus nodosus
Arthropoda	Insecta	Diptera	Syrphidae	Platycheirus	Platycheirus perpallidus
Arthropoda	Insecta	Diptera	Syrphidae	Platycheirus	Platycheirus quadratus
Arthropoda	Insecta	Diptera	Syrphidae	Platycheirus	Platycheirus scambus
Arthropoda	Insecta	Diptera	Syrphidae	Platycheirus	Platycheirus striatus
Arthropoda	Insecta	Diptera	Syrphidae	Platycheirus	Platycheirus varipes
Arthropoda	Insecta	Diptera	Syrphidae	Platycheirus	Platycheirus naso
Arthropoda	Insecta	Diptera	Syrphidae	Platycheirus	Platycheirus pictipes
Arthropoda	Insecta	Diptera	Syrphidae	Polydontomyia	Polydontomyia curvipes
Arthropoda	Insecta	Diptera	Syrphidae	Rhingia	Rhingia nasica
Arthropoda	Insecta	Diptera	Syrphidae	Sericomyia	Sericomyia chalcopyga
Arthropoda	Insecta	Diptera	Syrphidae	Sericomyia	Sericomyia chrysotoxoides
Arthropoda	Insecta	Diptera	Syrphidae	Sericomyia	Sericomyia flagrans
Arthropoda	Insecta	Diptera	Syrphidae	Sericomyia	Sericomyia militaris
Arthropoda	Insecta	Diptera	Scathophagidae	Gimnomera	Gimnomera cerea
Arthropoda	Insecta	Diptera	Cylindrotomidae	Liogma	Liogma nodicornis
Arthropoda	Insecta	Diptera	Scenopinidae	Scenopinus	Scenopinus fenestralis
Arthropoda	Insecta	Diptera	Scenopinidae	Scenopinus	Scenopinus pecki
Arthropoda	Insecta	Diptera	Syrphidae	Spilomyia	Spilomyia longicornis
Arthropoda	Insecta	Diptera	Syrphidae	Spilomyia	Spilomyia sayi
Arthropoda	Insecta	Diptera	Syrphidae	Syrphus	Syrphus opinator
Arthropoda	Insecta	Diptera	Syrphidae	Syrphus	Syrphus ribesii
Arthropoda	Insecta	Diptera	Syrphidae	Syrphus	Syrphus torvus
Arthropoda	Insecta	Diptera	Syrphidae	Syrphus	Syrphus vitripennis
Arthropoda	Insecta	Diptera	Syrphidae	Temnostoma	Temnostoma excentrica
Arthropoda	Insecta	Diptera	Syrphidae	Trichopsomyia	Trichopsomyia apisaon
Arthropoda	Insecta	Diptera	Syrphidae	Tropidia	Tropidia quadrata
Arthropoda	Insecta	Diptera	Syrphidae	Tropidia	Tropidia albistylum
Arthropoda	Insecta	Diptera	Syrphidae	Volucella	Volucella arctica
Arthropoda	Insecta	Diptera	Syrphidae	Volucella	Volucella facialis
Arthropoda	Insecta	Diptera	Stratiomyidae	Euparyphus	Euparyphus mutabilis
Arthropoda	Insecta	Diptera	Stratiomyidae	Hedriodiscus	Hedriodiscus binotatus
Arthropoda	Insecta	Diptera	Stratiomyidae	Stratiomys	Stratiomys badia
Arthropoda	Insecta	Diptera	Stratiomyidae	Stratiomys	Stratiomys barbata
Arthropoda	Insecta	Diptera	Stratiomyidae	Stratiomys	Stratiomys normula
Arthropoda	Insecta	Diptera	Therevidae	Thereva	Thereva albopilosa
Arthropoda	Insecta	Diptera	Therevidae	Thereva	Thereva aurofasciata
Arthropoda	Insecta	Diptera	Therevidae	Thereva	Thereva duplicis
Arthropoda	Insecta	Diptera	Therevidae	Thereva	Thereva foxi
Arthropoda	Insecta	Diptera	Therevidae	Thereva	Thereva utahensis
Arthropoda	Insecta	Diptera	Therevidae	Thereva	Thereva webbi
Arthropoda	Insecta	Diptera	Therevidae	Thereva	Thereva cingulata
Arthropoda	Insecta	Diptera	Therevidae	Thereva	Thereva egressa
Arthropoda	Insecta	Diptera	Therevidae	Thereva	Thereva krafti
Arthropoda	Insecta	Diptera	Anthomyzidae	Anthomyza	Anthomyza pengellyi
Arthropoda	Insecta	Diptera	Stratiomyidae	Caloparyphus	Caloparyphus crucigerus
Arthropoda	Insecta	Diptera	Acartophthalmidae	Acartophthalmus	Acartophthalmus nigrinus
Arthropoda	Insecta	Diptera	Anthomyiidae	Adia	Adia cinerella
Arthropoda	Insecta	Diptera	Cecidomyiidae	Sitodiplosis	Sitodiplosis mosellana
Arthropoda	Insecta	Diptera	Chironomidae	Cladotanytarsus	Cladotanytarsus nigrovittatus
Arthropoda	Insecta	Diptera	Calliphoridae	Lucilia	Lucilia sericata
Arthropoda	Insecta	Diptera	Tachinidae	Winthemia	Winthemia fumiferanae
Arthropoda	Insecta	Diptera	Tachinidae	Siphona	Siphona intrudens
Arthropoda	Insecta	Diptera	Tachinidae	Onychogonia	Onychogonia flaviceps
Arthropoda	Insecta	Diptera	Tachinidae	Adejeania	Adejeania vexatrix
Arthropoda	Insecta	Diptera	Tachinidae	Aphria	Aphria ocypterata
Arthropoda	Insecta	Diptera	Tachinidae	Hystricia	Hystricia abrupta
Arthropoda	Insecta	Diptera	Dolichopodidae	Rhaphium	Rhaphium longipalpe
Arthropoda	Insecta	Diptera	Ulidiidae	Tritoxa	Tritoxa decipiens
Arthropoda	Insecta	Diptera	Ulidiidae	Tritoxa	Tritoxa incurva
Arthropoda	Insecta	Diptera	Tachinidae	Actia	Actia diffidens
Arthropoda	Insecta	Diptera	Tachinidae	Ceromasia	Ceromasia auricaudata
Arthropoda	Insecta	Diptera	Chironomidae	Conchapelopia	Conchapelopia pallens
Arthropoda	Insecta	Diptera	Chironomidae	Dicrotendipes	Dicrotendipes nervosus
Arthropoda	Insecta	Diptera	Tachinidae	Pelatachina	Pelatachina limata
Arthropoda	Insecta	Diptera	Chironomidae	Micropsectra	Micropsectra nigripila
Arthropoda	Insecta	Diptera	Chironomidae	Micropsectra	Micropsectra polita
Arthropoda	Insecta	Diptera	Chironomidae	Micropsectra	Micropsectra subletteorum
Arthropoda	Insecta	Diptera	Chironomidae	Paracladopelma	Paracladopelma winnelli
Arthropoda	Insecta	Diptera	Chironomidae	Stenochironomus	Stenochironomus colei
Arthropoda	Insecta	Diptera	Chironomidae	Tanytarsus	Tanytarsus volgensis
Arthropoda	Insecta	Diptera	Chloropidae	Meromyza	Meromyza americana
Arthropoda	Insecta	Diptera	Cecidomyiidae	Forbesomyia	Forbesomyia atra
Arthropoda	Insecta	Diptera	Cecidomyiidae	Asynapta	Asynapta hopkinsi
Arthropoda	Insecta	Diptera	Muscidae	Lispoides	Lispoides aequifrons
Arthropoda	Insecta	Diptera	Muscidae	Neomyia	Neomyia cornicina
Arthropoda	Insecta	Diptera	Oestridae	Cephenemyia	Cephenemyia jellisoni
Arthropoda	Insecta	Diptera	Oestridae	Cuterebra	Cuterebra tenebrosa
Arthropoda	Insecta	Diptera	Tachinidae	Melanophrys	Melanophrys flavipennis
Arthropoda	Insecta	Diptera	Oestridae	Gasterophilus	Gasterophilus haemorrhoidalis
Arthropoda	Insecta	Diptera	Oestridae	Gasterophilus	Gasterophilus intestinalis
Arthropoda	Insecta	Diptera	Oestridae	Gasterophilus	Gasterophilus nasalis
Arthropoda	Insecta	Diptera	Cecidomyiidae	Dasineura	Dasineura gleditchiae
Arthropoda	Insecta	Diptera	Tachinidae	Tachina	Tachina latigena
Arthropoda	Insecta	Diptera	Tachinidae	Tachina	Tachina robinsoni
Arthropoda	Insecta	Diptera	Tachinidae	Tachina	Tachina spineiventer
Arthropoda	Insecta	Diptera	Cecidomyiidae	Hyperdiplosis	Hyperdiplosis lobata
Arthropoda	Insecta	Diptera	Cecidomyiidae	Prodiplosis	Prodiplosis falcata
Arthropoda	Insecta	Diptera	Cecidomyiidae	Mycodiplosis	Mycodiplosis coryloides
Arthropoda	Insecta	Diptera	Cecidomyiidae	Rhopalomyia	Rhopalomyia nucula
Arthropoda	Insecta	Diptera	Cecidomyiidae	Rhopalomyia	Rhopalomyia pomum
Arthropoda	Insecta	Diptera	Cecidomyiidae	Ribesia	Ribesia sarae
Arthropoda	Insecta	Diptera	Cecidomyiidae	Spurgia	Spurgia euphorbiae
Arthropoda	Insecta	Diptera	Cecidomyiidae	Spurgia	Spurgia esulae
Arthropoda	Insecta	Diptera	Dolichopodidae	Condylostylus	Condylostylus caudatus
Arthropoda	Insecta	Diptera	Dolichopodidae	Dolichopus	Dolichopus groenlandicus
Arthropoda	Insecta	Diptera	Dolichopodidae	Dolichopus	Dolichopus multisetosus
Arthropoda	Insecta	Diptera	Dolichopodidae	Dolichopus	Dolichopus partitus
Arthropoda	Insecta	Diptera	Dolichopodidae	Dolichopus	Dolichopus sufflavus
Arthropoda	Insecta	Diptera	Dolichopodidae	Dolichopus	Dolichopus varipes
Arthropoda	Insecta	Diptera	Dolichopodidae	Gymnopternus	Gymnopternus tristis
Arthropoda	Insecta	Diptera	Tachinidae	Ursophyto	Ursophyto nigriceps
Arthropoda	Insecta	Diptera	Tachinidae	Acemya	Acemya tibialis
Arthropoda	Insecta	Diptera	Tachinidae	Bombyliomyia	Bombyliomyia soror
Arthropoda	Insecta	Diptera	Tachinidae	Hemyda	Hemyda aurata
Arthropoda	Insecta	Diptera	Tachinidae	Eumegaparia	Eumegaparia flaveola
Arthropoda	Insecta	Diptera	Tachinidae	Eulasiona	Eulasiona comstocki
Arthropoda	Insecta	Diptera	Tachinidae	Admontia	Admontia degeerioides
Arthropoda	Insecta	Diptera	Tachinidae	Aplomya	Aplomya theclarum
Arthropoda	Insecta	Diptera	Tachinidae	Phebellia	Phebellia erecta
Arthropoda	Insecta	Diptera	Tachinidae	Prooppia	Prooppia strigifrons
Arthropoda	Insecta	Diptera	Tachinidae	Exorista	Exorista dydas
Arthropoda	Insecta	Diptera	Tachinidae	Exorista	Exorista trudis
Arthropoda	Insecta	Hymenoptera	Andrenidae	Macrotera	Macrotera opuntiae
Arthropoda	Insecta	Hymenoptera	Andrenidae	Perdita	Perdita albipennis
Arthropoda	Insecta	Hymenoptera	Andrenidae	Perdita	Perdita fallax
Arthropoda	Insecta	Hymenoptera	Andrenidae	Perdita	Perdita salicis
Arthropoda	Insecta	Hymenoptera	Andrenidae	Perdita	Perdita swenki
Arthropoda	Insecta	Hymenoptera	Andrenidae	Perdita	Perdita bruneri
Arthropoda	Insecta	Hymenoptera	Andrenidae	Perdita	Perdita wyomingensis
Arthropoda	Insecta	Hymenoptera	Andrenidae	Perdita	Perdita lingualis
Arthropoda	Insecta	Hymenoptera	Andrenidae	Perdita	Perdita laticincta
Arthropoda	Insecta	Hymenoptera	Formicidae	Aphaenogaster	Aphaenogaster occidentalis
Arthropoda	Insecta	Hymenoptera	Formicidae	Temnothorax	Temnothorax nevadensis
Arthropoda	Insecta	Hymenoptera	Formicidae	Temnothorax	Temnothorax nitens
Arthropoda	Insecta	Hymenoptera	Formicidae	Temnothorax	Temnothorax rugatulus
Arthropoda	Insecta	Hymenoptera	Formicidae	Myrmica	Myrmica fracticornis
Arthropoda	Insecta	Hymenoptera	Formicidae	Myrmica	Myrmica americana
Arthropoda	Insecta	Hymenoptera	Formicidae	Myrmica	Myrmica brevispinosa
Arthropoda	Insecta	Hymenoptera	Formicidae	Myrmica	Myrmica incompleta
Arthropoda	Insecta	Hymenoptera	Formicidae	Myrmica	Myrmica latifrons
Arthropoda	Insecta	Hymenoptera	Formicidae	Myrmica	Myrmica lobifrons
Arthropoda	Insecta	Hymenoptera	Formicidae	Myrmica	Myrmica monticola
Arthropoda	Insecta	Hymenoptera	Formicidae	Myrmica	Myrmica schencki
Arthropoda	Insecta	Hymenoptera	Melittidae	Macropis	Macropis nuda
Arthropoda	Insecta	Hymenoptera	Formicidae	Pheidole	Pheidole pilifera
Arthropoda	Insecta	Hymenoptera	Formicidae	Leptothorax	Leptothorax muscorum
Arthropoda	Insecta	Hymenoptera	Formicidae	Tapinoma	Tapinoma sessile
Arthropoda	Insecta	Hymenoptera	Formicidae	Brachymyrmex	Brachymyrmex depilis
Arthropoda	Insecta	Hymenoptera	Formicidae	Crematogaster	Crematogaster lineolata
Arthropoda	Insecta	Hymenoptera	Formicidae	Dorymyrmex	Dorymyrmex insanus
Arthropoda	Insecta	Hymenoptera	Formicidae	Monomorium	Monomorium minimum
Arthropoda	Insecta	Hymenoptera	Formicidae	Monomorium	Monomorium viridum
Arthropoda	Insecta	Hymenoptera	Formicidae	Polyergus	Polyergus breviceps
Arthropoda	Insecta	Hymenoptera	Formicidae	Polyergus	Polyergus mexicanus
Arthropoda	Insecta	Hymenoptera	Formicidae	Tetramorium	Tetramorium caespitum
Arthropoda	Insecta	Hymenoptera	Formicidae	Tetramorium	Tetramorium immigrans
Arthropoda	Insecta	Hymenoptera	Sphecidae	Bembix	Bembix sayi
Arthropoda	Insecta	Hymenoptera	Sphecidae	Bembix	Bembix americana
Arthropoda	Insecta	Hymenoptera	Andrenidae	Pseudopanurgus	Pseudopanurgus aestivalis
Arthropoda	Insecta	Hymenoptera	Andrenidae	Pseudopanurgus	Pseudopanurgus albitarsis
Arthropoda	Insecta	Hymenoptera	Apidae	Diadasia	Diadasia australis
Arthropoda	Insecta	Hymenoptera	Apidae	Diadasia	Diadasia diminuta
Arthropoda	Insecta	Hymenoptera	Argidae	Schizocerella	Schizocerella pilicornis
Arthropoda	Insecta	Hymenoptera	Braconidae	Bracon	Bracon cephi
Arthropoda	Insecta	Hymenoptera	Braconidae	Bracon	Bracon lissogaster
Arthropoda	Insecta	Hymenoptera	Formicidae	Formica	Formica laeviceps
Arthropoda	Insecta	Hymenoptera	Formicidae	Formica	Formica montana
Arthropoda	Insecta	Hymenoptera	Formicidae	Formica	Formica obscuripes
Arthropoda	Insecta	Hymenoptera	Formicidae	Formica	Formica adamsi
Arthropoda	Insecta	Hymenoptera	Formicidae	Formica	Formica aserva
Arthropoda	Insecta	Hymenoptera	Formicidae	Formica	Formica dakotensis
Arthropoda	Insecta	Hymenoptera	Formicidae	Formica	Formica lasioides
Arthropoda	Insecta	Hymenoptera	Formicidae	Formica	Formica neorufibarbis
Arthropoda	Insecta	Hymenoptera	Formicidae	Formica	Formica obscuriventris
Arthropoda	Insecta	Hymenoptera	Formicidae	Formica	Formica oreas
Arthropoda	Insecta	Hymenoptera	Formicidae	Formica	Formica subintegra
Arthropoda	Insecta	Hymenoptera	Formicidae	Formica	Formica ulkei
Arthropoda	Insecta	Hymenoptera	Formicidae	Formica	Formica neogagates
Arthropoda	Insecta	Hymenoptera	Formicidae	Formica	Formica pergandei
Arthropoda	Insecta	Hymenoptera	Formicidae	Formica	Formica rubicunda
Arthropoda	Insecta	Hymenoptera	Formicidae	Formica	Formica subsericea
Arthropoda	Insecta	Hymenoptera	Formicidae	Formica	Formica bradleyi
Arthropoda	Insecta	Hymenoptera	Formicidae	Formica	Formica obtusopilosa
Arthropoda	Insecta	Hymenoptera	Formicidae	Formica	Formica podzolica
Arthropoda	Insecta	Hymenoptera	Formicidae	Formica	Formica accreta
Arthropoda	Insecta	Hymenoptera	Formicidae	Formica	Formica altipetens
Arthropoda	Insecta	Hymenoptera	Formicidae	Formica	Formica argentea
Arthropoda	Insecta	Hymenoptera	Formicidae	Formica	Formica canadensis
Arthropoda	Insecta	Hymenoptera	Formicidae	Formica	Formica criniventris
Arthropoda	Insecta	Hymenoptera	Formicidae	Formica	Formica curiosa
Arthropoda	Insecta	Hymenoptera	Formicidae	Formica	Formica densiventris
Arthropoda	Insecta	Hymenoptera	Formicidae	Formica	Formica hewitti
Arthropoda	Insecta	Hymenoptera	Formicidae	Formica	Formica limata
Arthropoda	Insecta	Hymenoptera	Formicidae	Formica	Formica microgyna
Arthropoda	Insecta	Hymenoptera	Formicidae	Formica	Formica neoclara
Arthropoda	Insecta	Hymenoptera	Formicidae	Formica	Formica occulta
Arthropoda	Insecta	Hymenoptera	Formicidae	Formica	Formica opaciventris
Arthropoda	Insecta	Hymenoptera	Formicidae	Formica	Formica perpilosa
Arthropoda	Insecta	Hymenoptera	Formicidae	Formica	Formica planipilis
Arthropoda	Insecta	Hymenoptera	Formicidae	Formica	Formica propinqua
Arthropoda	Insecta	Hymenoptera	Formicidae	Formica	Formica puberula
Arthropoda	Insecta	Hymenoptera	Formicidae	Formica	Formica ravida
Arthropoda	Insecta	Hymenoptera	Formicidae	Formica	Formica spatulata
Arthropoda	Insecta	Hymenoptera	Formicidae	Formica	Formica subnitens
Arthropoda	Insecta	Hymenoptera	Formicidae	Formica	Formica subpolita
Arthropoda	Insecta	Hymenoptera	Formicidae	Formica	Formica ciliata
Arthropoda	Insecta	Hymenoptera	Formicidae	Formica	Formica cinerea
Arthropoda	Insecta	Hymenoptera	Formicidae	Formica	Formica lepida
Arthropoda	Insecta	Hymenoptera	Formicidae	Formica	Formica sanguinea
Arthropoda	Insecta	Hymenoptera	Formicidae	Formica	Formica subaenescens
Arthropoda	Insecta	Hymenoptera	Colletidae	Hylaeus	Hylaeus conspicuus
Arthropoda	Insecta	Hymenoptera	Sphecidae	Ectemnius	Ectemnius dilectus
Arthropoda	Insecta	Hymenoptera	Sphecidae	Ectemnius	Ectemnius dives
Arthropoda	Insecta	Hymenoptera	Sphecidae	Ectemnius	Ectemnius lapidarius
Arthropoda	Insecta	Hymenoptera	Sphecidae	Ectemnius	Ectemnius rufifemur
Arthropoda	Insecta	Hymenoptera	Sphecidae	Ectemnius	Ectemnius trifasciatus
Arthropoda	Insecta	Hymenoptera	Crabronidae	Trypoxylon	Trypoxylon frigidum
Arthropoda	Insecta	Hymenoptera	Mutillidae	Pseudomethoca	Pseudomethoca propinqua
Arthropoda	Insecta	Hymenoptera	Pompilidae	Pompilus	Pompilus arctus
Arthropoda	Insecta	Hymenoptera	Pompilidae	Pompilus	Pompilus scelestus
Arthropoda	Insecta	Hymenoptera	Crabronidae	Philanthus	Philanthus pulcher
Arthropoda	Insecta	Hymenoptera	Vespidae	Odynerus	Odynerus dilectus
Arthropoda	Insecta	Hymenoptera	Halictidae	Dufourea	Dufourea maura
Arthropoda	Insecta	Hymenoptera	Halictidae	Dufourea	Dufourea dilatipes
Arthropoda	Insecta	Hymenoptera	Halictidae	Dufourea	Dufourea holocyanea
Arthropoda	Insecta	Hymenoptera	Halictidae	Dufourea	Dufourea marginata
Arthropoda	Insecta	Hymenoptera	Halictidae	Dufourea	Dufourea trochantera
Arthropoda	Insecta	Hymenoptera	Halictidae	Dufourea	Dufourea harveyi
Arthropoda	Insecta	Hymenoptera	Apidae	Bombus	Bombus vagans
Arthropoda	Insecta	Hymenoptera	Apidae	Bombus	Bombus appositus
Arthropoda	Insecta	Hymenoptera	Apidae	Bombus	Bombus auricomus
Arthropoda	Insecta	Hymenoptera	Apidae	Bombus	Bombus borealis
Arthropoda	Insecta	Hymenoptera	Apidae	Bombus	Bombus centralis
Arthropoda	Insecta	Hymenoptera	Apidae	Bombus	Bombus flavifrons
Arthropoda	Insecta	Hymenoptera	Apidae	Bombus	Bombus frigidus
Arthropoda	Insecta	Hymenoptera	Apidae	Bombus	Bombus huntii
Arthropoda	Insecta	Hymenoptera	Apidae	Bombus	Bombus melanopygus
Arthropoda	Insecta	Hymenoptera	Apidae	Bombus	Bombus mixtus
Arthropoda	Insecta	Hymenoptera	Apidae	Bombus	Bombus nevadensis
Arthropoda	Insecta	Hymenoptera	Apidae	Bombus	Bombus perplexus
Arthropoda	Insecta	Hymenoptera	Apidae	Bombus	Bombus rufocinctus
Arthropoda	Insecta	Hymenoptera	Apidae	Bombus	Bombus ternarius
Arthropoda	Insecta	Hymenoptera	Apidae	Bombus	Bombus terricola
Arthropoda	Insecta	Hymenoptera	Apidae	Bombus	Bombus sitkensis
Arthropoda	Insecta	Hymenoptera	Apidae	Bombus	Bombus occidentalis
Arthropoda	Insecta	Hymenoptera	Apidae	Bombus	Bombus pensylvanicus
Arthropoda	Insecta	Hymenoptera	Apidae	Bombus	Bombus bimaculatus
Arthropoda	Insecta	Hymenoptera	Apidae	Bombus	Bombus griseocollis
Arthropoda	Insecta	Hymenoptera	Apidae	Bombus	Bombus impatiens
Arthropoda	Insecta	Hymenoptera	Apidae	Bombus	Bombus insularis
Arthropoda	Insecta	Hymenoptera	Apidae	Bombus	Bombus suckleyi
Arthropoda	Insecta	Hymenoptera	Apidae	Bombus	Bombus vosnesenskii
Arthropoda	Insecta	Hymenoptera	Apidae	Bombus	Bombus neoboreus
Arthropoda	Insecta	Hymenoptera	Apidae	Bombus	Bombus californicus
Arthropoda	Insecta	Hymenoptera	Apidae	Bombus	Bombus morrisoni
Arthropoda	Insecta	Hymenoptera	Apidae	Bombus	Bombus bohemicus
Arthropoda	Insecta	Hymenoptera	Apidae	Bombus	Bombus flavidus
Arthropoda	Insecta	Hymenoptera	Apidae	Bombus	Bombus kirbiellus
Arthropoda	Insecta	Hymenoptera	Apidae	Bombus	Bombus fervidus
Arthropoda	Insecta	Hymenoptera	Apidae	Bombus	Bombus lapponicus
Arthropoda	Insecta	Hymenoptera	Apidae	Bombus	Bombus lapponicus sylvicola
Arthropoda	Insecta	Hymenoptera	Apidae	Bombus	Bombus vancouverensis
Arthropoda	Insecta	Hymenoptera	Apidae	Bombus	Bombus vancouverensis nearcticus
Arthropoda	Insecta	Hymenoptera	Formicidae	Lasius	Lasius neoniger
Arthropoda	Insecta	Hymenoptera	Formicidae	Lasius	Lasius pallitarsis
Arthropoda	Insecta	Hymenoptera	Formicidae	Lasius	Lasius flavus
Arthropoda	Insecta	Hymenoptera	Formicidae	Lasius	Lasius interjectus
Arthropoda	Insecta	Hymenoptera	Formicidae	Lasius	Lasius latipes
Arthropoda	Insecta	Hymenoptera	Formicidae	Lasius	Lasius umbratus
Arthropoda	Insecta	Hymenoptera	Formicidae	Lasius	Lasius subumbratus
Arthropoda	Insecta	Hymenoptera	Formicidae	Lasius	Lasius coloradensis
Arthropoda	Insecta	Hymenoptera	Formicidae	Lasius	Lasius crypticus
Arthropoda	Insecta	Hymenoptera	Formicidae	Lasius	Lasius fallax
Arthropoda	Insecta	Hymenoptera	Formicidae	Lasius	Lasius niger
Arthropoda	Insecta	Hymenoptera	Formicidae	Lasius	Lasius occidentalis
Arthropoda	Insecta	Hymenoptera	Formicidae	Lasius	Lasius aphidicola
Arthropoda	Insecta	Hymenoptera	Formicidae	Lasius	Lasius americanus
Arthropoda	Insecta	Hymenoptera	Formicidae	Stenamma	Stenamma diecki
Arthropoda	Insecta	Hymenoptera	Pteromalidae	Pteromalus	Pteromalus venustus
Arthropoda	Insecta	Hymenoptera	Sphecidae	Podalonia	Podalonia argentifrons
Arthropoda	Insecta	Hymenoptera	Sphecidae	Podalonia	Podalonia mickeli
Arthropoda	Insecta	Hymenoptera	Sphecidae	Prionyx	Prionyx canadensis
Arthropoda	Insecta	Hymenoptera	Vespidae	Ancistrocerus	Ancistrocerus adiabatus
Arthropoda	Insecta	Hymenoptera	Vespidae	Ancistrocerus	Ancistrocerus albophaleratus
Arthropoda	Insecta	Hymenoptera	Vespidae	Ancistrocerus	Ancistrocerus albolacteus
Arthropoda	Insecta	Hymenoptera	Vespidae	Ancistrocerus	Ancistrocerus catskill
Arthropoda	Insecta	Hymenoptera	Vespidae	Euodynerus	Euodynerus annulatus
Arthropoda	Insecta	Hymenoptera	Vespidae	Euodynerus	Euodynerus leucomelas
Arthropoda	Insecta	Hymenoptera	Vespidae	Euodynerus	Euodynerus foraminatus
Arthropoda	Insecta	Hymenoptera	Vespidae	Pterocheilus	Pterocheilus quinquefasciatus
Arthropoda	Insecta	Hymenoptera	Vespidae	Pterocheilus	Pterocheilus morrisoni
Arthropoda	Insecta	Hymenoptera	Sphecidae	Ammophila	Ammophila azteca
Arthropoda	Insecta	Hymenoptera	Andrenidae	Andrena	Andrena carlini
Arthropoda	Insecta	Hymenoptera	Andrenidae	Andrena	Andrena commoda
Arthropoda	Insecta	Hymenoptera	Andrenidae	Andrena	Andrena candida
Arthropoda	Insecta	Hymenoptera	Andrenidae	Andrena	Andrena candidiformis
Arthropoda	Insecta	Hymenoptera	Andrenidae	Andrena	Andrena chlorogaster
Arthropoda	Insecta	Hymenoptera	Andrenidae	Andrena	Andrena cleodora
Arthropoda	Insecta	Hymenoptera	Andrenidae	Andrena	Andrena colletina
Arthropoda	Insecta	Hymenoptera	Andrenidae	Andrena	Andrena columbiana
Arthropoda	Insecta	Hymenoptera	Andrenidae	Andrena	Andrena costillensis
Arthropoda	Insecta	Hymenoptera	Andrenidae	Andrena	Andrena cupreotincta
Arthropoda	Insecta	Hymenoptera	Andrenidae	Andrena	Andrena cyanophila
Arthropoda	Insecta	Hymenoptera	Andrenidae	Andrena	Andrena edwardsi
Arthropoda	Insecta	Hymenoptera	Andrenidae	Andrena	Andrena evoluta
Arthropoda	Insecta	Hymenoptera	Andrenidae	Andrena	Andrena erythrogaster
Arthropoda	Insecta	Hymenoptera	Andrenidae	Andrena	Andrena frigida
Arthropoda	Insecta	Hymenoptera	Andrenidae	Andrena	Andrena milwaukeensis
Arthropoda	Insecta	Hymenoptera	Andrenidae	Andrena	Andrena miserabilis
Arthropoda	Insecta	Hymenoptera	Andrenidae	Andrena	Andrena nivalis
Arthropoda	Insecta	Hymenoptera	Andrenidae	Andrena	Andrena nasonii
Arthropoda	Insecta	Hymenoptera	Andrenidae	Andrena	Andrena w-scripta
Arthropoda	Insecta	Hymenoptera	Andrenidae	Andrena	Andrena forbesii
Arthropoda	Insecta	Hymenoptera	Andrenidae	Andrena	Andrena hippotes
Arthropoda	Insecta	Hymenoptera	Andrenidae	Andrena	Andrena mariae
Arthropoda	Insecta	Hymenoptera	Andrenidae	Andrena	Andrena sigmundi
Arthropoda	Insecta	Hymenoptera	Andrenidae	Andrena	Andrena wilmattae
Arthropoda	Insecta	Hymenoptera	Andrenidae	Andrena	Andrena algida
Arthropoda	Insecta	Hymenoptera	Andrenidae	Andrena	Andrena rufosignata
Arthropoda	Insecta	Hymenoptera	Andrenidae	Andrena	Andrena aculeata
Arthropoda	Insecta	Hymenoptera	Andrenidae	Andrena	Andrena angustitarsata
Arthropoda	Insecta	Hymenoptera	Andrenidae	Andrena	Andrena astragali
Arthropoda	Insecta	Hymenoptera	Andrenidae	Andrena	Andrena auricoma
Arthropoda	Insecta	Hymenoptera	Andrenidae	Andrena	Andrena berberidis
Arthropoda	Insecta	Hymenoptera	Andrenidae	Andrena	Andrena thaspii
Arthropoda	Insecta	Hymenoptera	Andrenidae	Andrena	Andrena vicina
Arthropoda	Insecta	Hymenoptera	Andrenidae	Andrena	Andrena amphibola
Arthropoda	Insecta	Hymenoptera	Andrenidae	Andrena	Andrena medionitens
Arthropoda	Insecta	Hymenoptera	Andrenidae	Andrena	Andrena nigrocaerulea
Arthropoda	Insecta	Hymenoptera	Andrenidae	Andrena	Andrena nothocalaidis
Arthropoda	Insecta	Hymenoptera	Andrenidae	Andrena	Andrena knuthiana
Arthropoda	Insecta	Hymenoptera	Andrenidae	Andrena	Andrena laminibucca
Arthropoda	Insecta	Hymenoptera	Andrenidae	Andrena	Andrena lawrencei
Arthropoda	Insecta	Hymenoptera	Andrenidae	Andrena	Andrena microchlora
Arthropoda	Insecta	Hymenoptera	Andrenidae	Andrena	Andrena nigrihirta
Arthropoda	Insecta	Hymenoptera	Andrenidae	Andrena	Andrena pallidifovea
Arthropoda	Insecta	Hymenoptera	Andrenidae	Andrena	Andrena perarmata
Arthropoda	Insecta	Hymenoptera	Andrenidae	Andrena	Andrena piperi
Arthropoda	Insecta	Hymenoptera	Andrenidae	Andrena	Andrena porterae
Arthropoda	Insecta	Hymenoptera	Andrenidae	Andrena	Andrena saccata
Arthropoda	Insecta	Hymenoptera	Andrenidae	Andrena	Andrena schuhi
Arthropoda	Insecta	Hymenoptera	Andrenidae	Andrena	Andrena scutellinitens
Arthropoda	Insecta	Hymenoptera	Andrenidae	Andrena	Andrena sladeni
Arthropoda	Insecta	Hymenoptera	Andrenidae	Andrena	Andrena barbilabris
Arthropoda	Insecta	Hymenoptera	Andrenidae	Andrena	Andrena buckelli
Arthropoda	Insecta	Hymenoptera	Andrenidae	Andrena	Andrena illinoiensis
Arthropoda	Insecta	Hymenoptera	Andrenidae	Andrena	Andrena lupinorum
Arthropoda	Insecta	Hymenoptera	Andrenidae	Andrena	Andrena macoupinensis
Arthropoda	Insecta	Hymenoptera	Andrenidae	Andrena	Andrena sola
Arthropoda	Insecta	Hymenoptera	Andrenidae	Andrena	Andrena striatifrons
Arthropoda	Insecta	Hymenoptera	Andrenidae	Andrena	Andrena surda
Arthropoda	Insecta	Hymenoptera	Andrenidae	Andrena	Andrena topazana
Arthropoda	Insecta	Hymenoptera	Andrenidae	Andrena	Andrena trevoris
Arthropoda	Insecta	Hymenoptera	Andrenidae	Andrena	Andrena trizonata
Arthropoda	Insecta	Hymenoptera	Andrenidae	Andrena	Andrena vicinoides
Arthropoda	Insecta	Hymenoptera	Andrenidae	Andrena	Andrena vierecki
Arthropoda	Insecta	Hymenoptera	Andrenidae	Andrena	Andrena walleyi
Arthropoda	Insecta	Hymenoptera	Andrenidae	Andrena	Andrena merriami
Arthropoda	Insecta	Hymenoptera	Andrenidae	Andrena	Andrena miranda
Arthropoda	Insecta	Hymenoptera	Andrenidae	Andrena	Andrena montrosensis
Arthropoda	Insecta	Hymenoptera	Andrenidae	Andrena	Andrena pertristis
Arthropoda	Insecta	Hymenoptera	Andrenidae	Andrena	Andrena prunorum
Arthropoda	Insecta	Hymenoptera	Andrenidae	Andrena	Andrena salicifloris
Arthropoda	Insecta	Hymenoptera	Andrenidae	Andrena	Andrena scurra
Arthropoda	Insecta	Hymenoptera	Andrenidae	Andrena	Andrena shoshoni
Arthropoda	Insecta	Hymenoptera	Andrenidae	Andrena	Andrena subtilis
Arthropoda	Insecta	Hymenoptera	Andrenidae	Andrena	Andrena segregans
Arthropoda	Insecta	Hymenoptera	Andrenidae	Andrena	Andrena helianthi
Arthropoda	Insecta	Hymenoptera	Andrenidae	Andrena	Andrena cyanura
Arthropoda	Insecta	Hymenoptera	Andrenidae	Andrena	Andrena canadensis
Arthropoda	Insecta	Hymenoptera	Andrenidae	Andrena	Andrena hirticincta
Arthropoda	Insecta	Hymenoptera	Andrenidae	Andrena	Andrena nubecula
Arthropoda	Insecta	Hymenoptera	Andrenidae	Andrena	Andrena geranii
Arthropoda	Insecta	Hymenoptera	Andrenidae	Andrena	Andrena runcinatae
Arthropoda	Insecta	Hymenoptera	Andrenidae	Andrena	Andrena persimulata
Arthropoda	Insecta	Hymenoptera	Andrenidae	Andrena	Andrena cressonii
Arthropoda	Insecta	Hymenoptera	Andrenidae	Andrena	Andrena melanochroa
Arthropoda	Insecta	Hymenoptera	Andrenidae	Andrena	Andrena salictaria
Arthropoda	Insecta	Hymenoptera	Andrenidae	Andrena	Andrena andrenoides
Arthropoda	Insecta	Hymenoptera	Andrenidae	Andrena	Andrena wellesleyana
Arthropoda	Insecta	Hymenoptera	Andrenidae	Andrena	Andrena crataegi
Arthropoda	Insecta	Hymenoptera	Andrenidae	Andrena	Andrena imitatrix
Arthropoda	Insecta	Hymenoptera	Apidae	Anthophora	Anthophora affabilis
Arthropoda	Insecta	Hymenoptera	Apidae	Anthophora	Anthophora occidentalis
Arthropoda	Insecta	Hymenoptera	Apidae	Anthophora	Anthophora porterae
Arthropoda	Insecta	Hymenoptera	Apidae	Anthophora	Anthophora ursina
Arthropoda	Insecta	Hymenoptera	Apidae	Anthophora	Anthophora terminalis
Arthropoda	Insecta	Hymenoptera	Apidae	Anthophora	Anthophora bomboides
Arthropoda	Insecta	Hymenoptera	Apidae	Anthophora	Anthophora walshii
Arthropoda	Insecta	Hymenoptera	Apidae	Anthophora	Anthophora urbana
Arthropoda	Insecta	Hymenoptera	Apidae	Anthophora	Anthophora pacifica
Arthropoda	Insecta	Hymenoptera	Apidae	Anthophora	Anthophora peritomae
Arthropoda	Insecta	Hymenoptera	Siricidae	Sirex	Sirex noctilio
Arthropoda	Insecta	Hymenoptera	Siricidae	Sirex	Sirex cyaneus
Arthropoda	Insecta	Hymenoptera	Vespidae	Vespula	Vespula consobrina
Arthropoda	Insecta	Hymenoptera	Vespidae	Vespula	Vespula germanica
Arthropoda	Insecta	Hymenoptera	Vespidae	Vespula	Vespula acadica
Arthropoda	Insecta	Hymenoptera	Vespidae	Vespula	Vespula alascensis
Arthropoda	Insecta	Hymenoptera	Vespidae	Vespula	Vespula atropilosa
Arthropoda	Insecta	Hymenoptera	Vespidae	Vespula	Vespula infernalis
Arthropoda	Insecta	Hymenoptera	Vespidae	Vespula	Vespula pensylvanica
Arthropoda	Insecta	Hymenoptera	Apidae	Apis	Apis mellifera
Arthropoda	Insecta	Hymenoptera	Siricidae	Tremex	Tremex columba
Arthropoda	Insecta	Hymenoptera	Formicidae	Formicoxenus	Formicoxenus hirticornis
Arthropoda	Insecta	Hymenoptera	Formicidae	Manica	Manica hunteri
Arthropoda	Insecta	Hymenoptera	Formicidae	Manica	Manica invidia
Arthropoda	Insecta	Hymenoptera	Crabronidae	Sphecius	Sphecius speciosus
Arthropoda	Insecta	Hymenoptera	Sphecidae	Sceliphron	Sceliphron caementaria
Arthropoda	Insecta	Hymenoptera	Vespidae	Polistes	Polistes fuscatus
Arthropoda	Insecta	Hymenoptera	Vespidae	Polistes	Polistes dominula
Arthropoda	Insecta	Hymenoptera	Vespidae	Polistes	Polistes aurifer
Arthropoda	Insecta	Hymenoptera	Tenthredinidae	Pristiphora	Pristiphora coactula
Arthropoda	Insecta	Hymenoptera	Tenthredinidae	Pristiphora	Pristiphora bivittata
Arthropoda	Insecta	Hymenoptera	Tenthredinidae	Pristiphora	Pristiphora fructicola
Arthropoda	Insecta	Hymenoptera	Cynipidae	Diplolepis	Diplolepis rosae
Arthropoda	Insecta	Hymenoptera	Mutillidae	Dasymutilla	Dasymutilla vestita
Arthropoda	Insecta	Hymenoptera	Mutillidae	Dasymutilla	Dasymutilla bioculata
Arthropoda	Insecta	Hymenoptera	Mutillidae	Dasymutilla	Dasymutilla californica
Arthropoda	Insecta	Hymenoptera	Cynipidae	Aulacidea	Aulacidea acroptilonica
Arthropoda	Insecta	Hymenoptera	Cynipidae	Aulacidea	Aulacidea subterminalis
Arthropoda	Insecta	Hymenoptera	Ichneumonidae	Megarhyssa	Megarhyssa macrurus
Arthropoda	Insecta	Hymenoptera	Ichneumonidae	Megarhyssa	Megarhyssa nortoni
Arthropoda	Insecta	Hymenoptera	Sphecidae	Tachysphex	Tachysphex tarsatus
Arthropoda	Insecta	Hymenoptera	Tenthredinidae	Tenthredo	Tenthredo xantha
Arthropoda	Insecta	Hymenoptera	Apidae	Xylocopa	Xylocopa virginica
Arthropoda	Insecta	Hymenoptera	Apidae	Xylocopa	Xylocopa californica
Arthropoda	Insecta	Hymenoptera	Apidae	Xylocopa	Xylocopa sonorina
Arthropoda	Insecta	Hymenoptera	Vespidae	Dolichovespula	Dolichovespula arenaria
Arthropoda	Insecta	Hymenoptera	Vespidae	Dolichovespula	Dolichovespula norvegicoides
Arthropoda	Insecta	Hymenoptera	Vespidae	Dolichovespula	Dolichovespula arctica
Arthropoda	Insecta	Hymenoptera	Vespidae	Dolichovespula	Dolichovespula maculata
Arthropoda	Insecta	Hymenoptera	Vespidae	Dolichovespula	Dolichovespula alpicola
Arthropoda	Insecta	Hymenoptera	Tenthredinidae	Fenusa	Fenusa pusillus
Arthropoda	Insecta	Hymenoptera	Tenthredinidae	Fenusa	Fenusa ulmi
Arthropoda	Insecta	Hymenoptera	Diprionidae	Neodiprion	Neodiprion nanulus
Arthropoda	Insecta	Hymenoptera	Cimbicidae	Cimbex	Cimbex americana
Arthropoda	Insecta	Hymenoptera	Formicidae	Solenopsis	Solenopsis molesta
Arthropoda	Insecta	Hymenoptera	Formicidae	Solenopsis	Solenopsis carolinensis
Arthropoda	Insecta	Hymenoptera	Formicidae	Camponotus	Camponotus herculeanus
Arthropoda	Insecta	Hymenoptera	Formicidae	Camponotus	Camponotus nearcticus
Arthropoda	Insecta	Hymenoptera	Formicidae	Camponotus	Camponotus novaeboracensis
Arthropoda	Insecta	Hymenoptera	Formicidae	Camponotus	Camponotus pennsylvanicus
Arthropoda	Insecta	Hymenoptera	Formicidae	Camponotus	Camponotus discolor
Arthropoda	Insecta	Hymenoptera	Formicidae	Camponotus	Camponotus laevigatus
Arthropoda	Insecta	Hymenoptera	Formicidae	Camponotus	Camponotus modoc
Arthropoda	Insecta	Hymenoptera	Formicidae	Camponotus	Camponotus vicinus
Arthropoda	Insecta	Hymenoptera	Formicidae	Pogonomyrmex	Pogonomyrmex occidentalis
Arthropoda	Insecta	Hymenoptera	Formicidae	Pogonomyrmex	Pogonomyrmex salinus
Arthropoda	Insecta	Hymenoptera	Tenthredinidae	Monophadnoides	Monophadnoides geniculatus
Arthropoda	Insecta	Hymenoptera	Cimbicidae	Abia	Abia americana
Arthropoda	Insecta	Hymenoptera	Argidae	Arge	Arge clavicornis
Arthropoda	Insecta	Hymenoptera	Tenthredinidae	Cladius	Cladius pectinicornis
Arthropoda	Insecta	Hymenoptera	Siricidae	Urocerus	Urocerus flavicornis
Arthropoda	Insecta	Hymenoptera	Siricidae	Urocerus	Urocerus albicornis
Arthropoda	Insecta	Hymenoptera	Xyelidae	Xyela	Xyela obscura
Arthropoda	Insecta	Hymenoptera	Tenthredinidae	Euura	Euura proxima
Arthropoda	Insecta	Hymenoptera	Chrysididae	Chrysis	Chrysis nitidula
Arthropoda	Insecta	Hymenoptera	Halictidae	Halictus	Halictus confusus
Arthropoda	Insecta	Hymenoptera	Halictidae	Halictus	Halictus ligatus
Arthropoda	Insecta	Hymenoptera	Halictidae	Halictus	Halictus parallelus
Arthropoda	Insecta	Hymenoptera	Halictidae	Halictus	Halictus rubicundus
Arthropoda	Insecta	Hymenoptera	Halictidae	Halictus	Halictus tripartitus
Arthropoda	Insecta	Hymenoptera	Halictidae	Halictus	Halictus virgatellus
Arthropoda	Insecta	Hymenoptera	Halictidae	Halictus	Halictus farinosus
Arthropoda	Insecta	Hymenoptera	Halictidae	Lasioglossum	Lasioglossum albipenne
Arthropoda	Insecta	Hymenoptera	Halictidae	Lasioglossum	Lasioglossum colatum
Arthropoda	Insecta	Hymenoptera	Halictidae	Lasioglossum	Lasioglossum paraforbesii
Arthropoda	Insecta	Hymenoptera	Halictidae	Lasioglossum	Lasioglossum knereri
Arthropoda	Insecta	Hymenoptera	Halictidae	Lasioglossum	Lasioglossum macroprosopum
Arthropoda	Insecta	Hymenoptera	Halictidae	Lasioglossum	Lasioglossum marinense
Arthropoda	Insecta	Hymenoptera	Halictidae	Lasioglossum	Lasioglossum mellipes
Arthropoda	Insecta	Hymenoptera	Halictidae	Lasioglossum	Lasioglossum nevadense
Arthropoda	Insecta	Hymenoptera	Halictidae	Lasioglossum	Lasioglossum nigroviride
Arthropoda	Insecta	Hymenoptera	Halictidae	Lasioglossum	Lasioglossum nigrum
Arthropoda	Insecta	Hymenoptera	Halictidae	Lasioglossum	Lasioglossum novascotiae
Arthropoda	Insecta	Hymenoptera	Halictidae	Lasioglossum	Lasioglossum occidentale
Arthropoda	Insecta	Hymenoptera	Halictidae	Lasioglossum	Lasioglossum olympiae
Arthropoda	Insecta	Hymenoptera	Halictidae	Lasioglossum	Lasioglossum ovaliceps
Arthropoda	Insecta	Hymenoptera	Halictidae	Lasioglossum	Lasioglossum pacatum
Arthropoda	Insecta	Hymenoptera	Halictidae	Lasioglossum	Lasioglossum pacificum
Arthropoda	Insecta	Hymenoptera	Halictidae	Lasioglossum	Lasioglossum packeri
Arthropoda	Insecta	Hymenoptera	Halictidae	Lasioglossum	Lasioglossum pallidellum
Arthropoda	Insecta	Hymenoptera	Halictidae	Lasioglossum	Lasioglossum pavoninum
Arthropoda	Insecta	Hymenoptera	Halictidae	Lasioglossum	Lasioglossum planatum
Arthropoda	Insecta	Hymenoptera	Halictidae	Lasioglossum	Lasioglossum prasinogaster
Arthropoda	Insecta	Hymenoptera	Halictidae	Lasioglossum	Lasioglossum punctatoventre
Arthropoda	Insecta	Hymenoptera	Halictidae	Lasioglossum	Lasioglossum quebecense
Arthropoda	Insecta	Hymenoptera	Halictidae	Lasioglossum	Lasioglossum pectoraloides
Arthropoda	Insecta	Hymenoptera	Halictidae	Lasioglossum	Lasioglossum sisymbrii
Arthropoda	Insecta	Hymenoptera	Halictidae	Lasioglossum	Lasioglossum trizonatum
Arthropoda	Insecta	Hymenoptera	Halictidae	Lasioglossum	Lasioglossum zephyrus
Arthropoda	Insecta	Hymenoptera	Halictidae	Lasioglossum	Lasioglossum admirandum
Arthropoda	Insecta	Hymenoptera	Halictidae	Lasioglossum	Lasioglossum ruidosense
Arthropoda	Insecta	Hymenoptera	Halictidae	Lasioglossum	Lasioglossum sedi
Arthropoda	Insecta	Hymenoptera	Halictidae	Lasioglossum	Lasioglossum succinipenne
Arthropoda	Insecta	Hymenoptera	Halictidae	Lasioglossum	Lasioglossum synthyridis
Arthropoda	Insecta	Hymenoptera	Halictidae	Lasioglossum	Lasioglossum tegulare
Arthropoda	Insecta	Hymenoptera	Halictidae	Lasioglossum	Lasioglossum tenax
Arthropoda	Insecta	Hymenoptera	Halictidae	Lasioglossum	Lasioglossum testaceum
Arthropoda	Insecta	Hymenoptera	Halictidae	Lasioglossum	Lasioglossum titusi
Arthropoda	Insecta	Hymenoptera	Halictidae	Lasioglossum	Lasioglossum cressonii
Arthropoda	Insecta	Hymenoptera	Halictidae	Lasioglossum	Lasioglossum aliud
Arthropoda	Insecta	Hymenoptera	Halictidae	Lasioglossum	Lasioglossum aspilurum
Arthropoda	Insecta	Hymenoptera	Halictidae	Lasioglossum	Lasioglossum ruficorne
Arthropoda	Insecta	Hymenoptera	Halictidae	Lasioglossum	Lasioglossum caducum
Arthropoda	Insecta	Hymenoptera	Halictidae	Lasioglossum	Lasioglossum clematisellum
Arthropoda	Insecta	Hymenoptera	Halictidae	Lasioglossum	Lasioglossum ephialtum
Arthropoda	Insecta	Hymenoptera	Halictidae	Lasioglossum	Lasioglossum laevissimum
Arthropoda	Insecta	Hymenoptera	Halictidae	Lasioglossum	Lasioglossum stictaspis
Arthropoda	Insecta	Hymenoptera	Halictidae	Lasioglossum	Lasioglossum lineatulum
Arthropoda	Insecta	Hymenoptera	Halictidae	Lasioglossum	Lasioglossum pectorale
Arthropoda	Insecta	Hymenoptera	Halictidae	Lasioglossum	Lasioglossum perpunctatum
Arthropoda	Insecta	Hymenoptera	Halictidae	Lasioglossum	Lasioglossum pruinosum
Arthropoda	Insecta	Hymenoptera	Halictidae	Lasioglossum	Lasioglossum timothyi
Arthropoda	Insecta	Hymenoptera	Halictidae	Lasioglossum	Lasioglossum versans
Arthropoda	Insecta	Hymenoptera	Halictidae	Lasioglossum	Lasioglossum versatum
Arthropoda	Insecta	Hymenoptera	Halictidae	Lasioglossum	Lasioglossum vierecki
Arthropoda	Insecta	Hymenoptera	Halictidae	Lasioglossum	Lasioglossum leucozonium
Arthropoda	Insecta	Hymenoptera	Halictidae	Lasioglossum	Lasioglossum zonulum
Arthropoda	Insecta	Hymenoptera	Halictidae	Lasioglossum	Lasioglossum albohirtum
Arthropoda	Insecta	Hymenoptera	Halictidae	Lasioglossum	Lasioglossum semicaeruleum
Arthropoda	Insecta	Hymenoptera	Halictidae	Lasioglossum	Lasioglossum anhypops
Arthropoda	Insecta	Hymenoptera	Halictidae	Lasioglossum	Lasioglossum lusorium
Arthropoda	Insecta	Hymenoptera	Halictidae	Lasioglossum	Lasioglossum boreale
Arthropoda	Insecta	Hymenoptera	Halictidae	Lasioglossum	Lasioglossum aberrans
Arthropoda	Insecta	Hymenoptera	Halictidae	Lasioglossum	Lasioglossum abundipunctum
Arthropoda	Insecta	Hymenoptera	Halictidae	Lasioglossum	Lasioglossum athabascense
Arthropoda	Insecta	Hymenoptera	Halictidae	Lasioglossum	Lasioglossum brunneiventre
Arthropoda	Insecta	Hymenoptera	Halictidae	Lasioglossum	Lasioglossum cooleyi
Arthropoda	Insecta	Hymenoptera	Halictidae	Lasioglossum	Lasioglossum ebmerellum
Arthropoda	Insecta	Hymenoptera	Halictidae	Lasioglossum	Lasioglossum egregium
Arthropoda	Insecta	Hymenoptera	Halictidae	Lasioglossum	Lasioglossum hudsoniellum
Arthropoda	Insecta	Hymenoptera	Halictidae	Lasioglossum	Lasioglossum hyalinum
Arthropoda	Insecta	Hymenoptera	Halictidae	Lasioglossum	Lasioglossum incompletum
Arthropoda	Insecta	Hymenoptera	Halictidae	Lasioglossum	Lasioglossum inconditum
Arthropoda	Insecta	Hymenoptera	Halictidae	Lasioglossum	Lasioglossum glabriventre
Arthropoda	Insecta	Hymenoptera	Halictidae	Lasioglossum	Lasioglossum kincaidii
Arthropoda	Insecta	Hymenoptera	Halictidae	Lasioglossum	Lasioglossum obnubilum
Arthropoda	Insecta	Hymenoptera	Halictidae	Lasioglossum	Lasioglossum heterorhinum
Arthropoda	Insecta	Hymenoptera	Halictidae	Lasioglossum	Lasioglossum pruinosiforme
Arthropoda	Insecta	Hymenoptera	Megachilidae	Ashmeadiella	Ashmeadiella bucconis
Arthropoda	Insecta	Hymenoptera	Megachilidae	Ashmeadiella	Ashmeadiella cactorum
Arthropoda	Insecta	Hymenoptera	Megachilidae	Ashmeadiella	Ashmeadiella californica
Arthropoda	Insecta	Hymenoptera	Megachilidae	Ashmeadiella	Ashmeadiella pronitens
Arthropoda	Insecta	Hymenoptera	Megachilidae	Ashmeadiella	Ashmeadiella gillettei
Arthropoda	Insecta	Hymenoptera	Megachilidae	Ashmeadiella	Ashmeadiella cubiceps
Arthropoda	Insecta	Hymenoptera	Megachilidae	Ashmeadiella	Ashmeadiella meliloti
Arthropoda	Insecta	Hymenoptera	Tenthredinidae	Pristiphora	Pristiphora macnabi
Arthropoda	Insecta	Hymenoptera	Crabronidae	Passaloecus	Passaloecus cuspidatus
Arthropoda	Insecta	Hymenoptera	Crabronidae	Passaloecus	Passaloecus borealis
Arthropoda	Insecta	Hymenoptera	Figitidae	Phaenoglyphis	Phaenoglyphis gutierrezi
Arthropoda	Insecta	Hymenoptera	Apidae	Neolarra	Neolarra verbesinae
Arthropoda	Insecta	Hymenoptera	Apidae	Melissodes	Melissodes agilis
Arthropoda	Insecta	Hymenoptera	Apidae	Melissodes	Melissodes bimatris
Arthropoda	Insecta	Hymenoptera	Apidae	Melissodes	Melissodes communis
Arthropoda	Insecta	Hymenoptera	Apidae	Melissodes	Melissodes hymenoxidis
Arthropoda	Insecta	Hymenoptera	Apidae	Melissodes	Melissodes lutulenta
Arthropoda	Insecta	Hymenoptera	Apidae	Melissodes	Melissodes menuachus
Arthropoda	Insecta	Hymenoptera	Apidae	Melissodes	Melissodes microsticta
Arthropoda	Insecta	Hymenoptera	Apidae	Melissodes	Melissodes pallidisignata
Arthropoda	Insecta	Hymenoptera	Apidae	Melissodes	Melissodes rivalis
Arthropoda	Insecta	Hymenoptera	Apidae	Melissodes	Melissodes coreopsis
Arthropoda	Insecta	Hymenoptera	Apidae	Melissodes	Melissodes druriella
Arthropoda	Insecta	Hymenoptera	Apidae	Melissodes	Melissodes nivea
Arthropoda	Insecta	Hymenoptera	Apidae	Melissodes	Melissodes desponsa
Arthropoda	Insecta	Hymenoptera	Apidae	Melissodes	Melissodes confusa
Arthropoda	Insecta	Hymenoptera	Apidae	Melissodes	Melissodes lupina
Arthropoda	Insecta	Hymenoptera	Apidae	Melissodes	Melissodes perlusa
Arthropoda	Insecta	Hymenoptera	Apidae	Melissodes	Melissodes utahensis
Arthropoda	Insecta	Hymenoptera	Apidae	Melissodes	Melissodes composita
Arthropoda	Insecta	Hymenoptera	Apidae	Melissodes	Melissodes metenua
Arthropoda	Insecta	Hymenoptera	Apidae	Melissodes	Melissodes bicoloratus
Arthropoda	Insecta	Hymenoptera	Apidae	Melissodes	Melissodes humilior
Arthropoda	Insecta	Hymenoptera	Apidae	Melissodes	Melissodes perpolitus
Arthropoda	Insecta	Hymenoptera	Apidae	Habropoda	Habropoda cineraria
Arthropoda	Insecta	Hymenoptera	Crabronidae	Bicyrtes	Bicyrtes ventralis
Arthropoda	Insecta	Hymenoptera	Colletidae	Hylaeus	Hylaeus affinis
Arthropoda	Insecta	Hymenoptera	Colletidae	Hylaeus	Hylaeus mesillae
Arthropoda	Insecta	Hymenoptera	Colletidae	Hylaeus	Hylaeus modestus
Arthropoda	Insecta	Hymenoptera	Colletidae	Hylaeus	Hylaeus rudbeckiae
Arthropoda	Insecta	Hymenoptera	Colletidae	Hylaeus	Hylaeus verticalis
Arthropoda	Insecta	Hymenoptera	Colletidae	Hylaeus	Hylaeus basalis
Arthropoda	Insecta	Hymenoptera	Colletidae	Hylaeus	Hylaeus wootoni
Arthropoda	Insecta	Hymenoptera	Colletidae	Hylaeus	Hylaeus leptocephalus
Arthropoda	Insecta	Hymenoptera	Colletidae	Hylaeus	Hylaeus episcopalis
Arthropoda	Insecta	Hymenoptera	Colletidae	Hylaeus	Hylaeus annulatus
Arthropoda	Insecta	Hymenoptera	Colletidae	Hylaeus	Hylaeus coloradensis
Arthropoda	Insecta	Hymenoptera	Colletidae	Hylaeus	Hylaeus nevadensis
Arthropoda	Insecta	Hymenoptera	Colletidae	Hylaeus	Hylaeus granulatus
Arthropoda	Insecta	Hymenoptera	Colletidae	Colletes	Colletes consors
Arthropoda	Insecta	Hymenoptera	Colletidae	Colletes	Colletes hyalinus
Arthropoda	Insecta	Hymenoptera	Colletidae	Colletes	Colletes simulans
Arthropoda	Insecta	Hymenoptera	Colletidae	Colletes	Colletes brevicornis
Arthropoda	Insecta	Hymenoptera	Colletidae	Colletes	Colletes fulgidus
Arthropoda	Insecta	Hymenoptera	Colletidae	Colletes	Colletes kincaidii
Arthropoda	Insecta	Hymenoptera	Colletidae	Colletes	Colletes nigrifrons
Arthropoda	Insecta	Hymenoptera	Colletidae	Colletes	Colletes phaceliae
Arthropoda	Insecta	Hymenoptera	Colletidae	Colletes	Colletes lutzi
Arthropoda	Insecta	Hymenoptera	Megachilidae	Stelis	Stelis callura
Arthropoda	Insecta	Hymenoptera	Megachilidae	Stelis	Stelis montana
Arthropoda	Insecta	Hymenoptera	Megachilidae	Stelis	Stelis lateralis
Arthropoda	Insecta	Hymenoptera	Megachilidae	Stelis	Stelis ashmeadiellae
Arthropoda	Insecta	Hymenoptera	Megachilidae	Stelis	Stelis calliphorina
Arthropoda	Insecta	Hymenoptera	Megachilidae	Stelis	Stelis carnifex
Arthropoda	Insecta	Hymenoptera	Megachilidae	Stelis	Stelis elegans
Arthropoda	Insecta	Hymenoptera	Megachilidae	Stelis	Stelis foederalis
Arthropoda	Insecta	Hymenoptera	Megachilidae	Stelis	Stelis monticola
Arthropoda	Insecta	Hymenoptera	Megachilidae	Stelis	Stelis nitida
Arthropoda	Insecta	Hymenoptera	Megachilidae	Stelis	Stelis occidentalis
Arthropoda	Insecta	Hymenoptera	Megachilidae	Stelis	Stelis permaculata
Arthropoda	Insecta	Hymenoptera	Megachilidae	Stelis	Stelis subemarginata
Arthropoda	Insecta	Hymenoptera	Megachilidae	Stelis	Stelis holocyanea
Arthropoda	Insecta	Hymenoptera	Megachilidae	Stelis	Stelis subcaerulea
Arthropoda	Insecta	Hymenoptera	Apidae	Triepeolus	Triepeolus helianthi
Arthropoda	Insecta	Hymenoptera	Apidae	Triepeolus	Triepeolus paenepectoralis
Arthropoda	Insecta	Hymenoptera	Apidae	Triepeolus	Triepeolus texanus
Arthropoda	Insecta	Hymenoptera	Apidae	Triepeolus	Triepeolus utahensis
Arthropoda	Insecta	Hymenoptera	Apidae	Triepeolus	Triepeolus micropygius
Arthropoda	Insecta	Hymenoptera	Chrysididae	Chrysurissa	Chrysurissa densa
Arthropoda	Insecta	Hymenoptera	Crabronidae	Crabro	Crabro conspicuous
Arthropoda	Insecta	Hymenoptera	Crabronidae	Crabro	Crabro florissantensis
Arthropoda	Insecta	Hymenoptera	Crabronidae	Crabro	Crabro latipes
Arthropoda	Insecta	Hymenoptera	Crabronidae	Diodontus	Diodontus argentinae
Arthropoda	Insecta	Hymenoptera	Crabronidae	Diodontus	Diodontus virginianus
Arthropoda	Insecta	Hymenoptera	Crabronidae	Solierella	Solierella albipes
Arthropoda	Insecta	Hymenoptera	Crabronidae	Solierella	Solierella sayi
Arthropoda	Insecta	Hymenoptera	Crabronidae	Solierella	Solierella plenoculoides
Arthropoda	Insecta	Hymenoptera	Ichneumonidae	Buathra	Buathra laborator
Arthropoda	Insecta	Hymenoptera	Megachilidae	Osmia	Osmia lignaria
Arthropoda	Insecta	Hymenoptera	Megachilidae	Osmia	Osmia integra
Arthropoda	Insecta	Hymenoptera	Megachilidae	Osmia	Osmia subaustralis
Arthropoda	Insecta	Hymenoptera	Megachilidae	Osmia	Osmia bucephala
Arthropoda	Insecta	Hymenoptera	Megachilidae	Osmia	Osmia nigriventris
Arthropoda	Insecta	Hymenoptera	Megachilidae	Osmia	Osmia juxta
Arthropoda	Insecta	Hymenoptera	Megachilidae	Osmia	Osmia kincaidii
Arthropoda	Insecta	Hymenoptera	Megachilidae	Osmia	Osmia malina
Arthropoda	Insecta	Hymenoptera	Megachilidae	Osmia	Osmia marginata
Arthropoda	Insecta	Hymenoptera	Megachilidae	Osmia	Osmia marginipennis
Arthropoda	Insecta	Hymenoptera	Megachilidae	Osmia	Osmia melanopleura
Arthropoda	Insecta	Hymenoptera	Megachilidae	Osmia	Osmia nemoris
Arthropoda	Insecta	Hymenoptera	Megachilidae	Osmia	Osmia nigrifrons
Arthropoda	Insecta	Hymenoptera	Megachilidae	Osmia	Osmia obliqua
Arthropoda	Insecta	Hymenoptera	Megachilidae	Osmia	Osmia odontogaster
Arthropoda	Insecta	Hymenoptera	Megachilidae	Osmia	Osmia tarsata
Arthropoda	Insecta	Hymenoptera	Megachilidae	Osmia	Osmia simillima
Arthropoda	Insecta	Hymenoptera	Megachilidae	Osmia	Osmia texana
Arthropoda	Insecta	Hymenoptera	Megachilidae	Osmia	Osmia pentstemonis
Arthropoda	Insecta	Hymenoptera	Megachilidae	Osmia	Osmia pikei
Arthropoda	Insecta	Hymenoptera	Megachilidae	Osmia	Osmia pulsatillae
Arthropoda	Insecta	Hymenoptera	Megachilidae	Osmia	Osmia pusilla
Arthropoda	Insecta	Hymenoptera	Megachilidae	Osmia	Osmia raritatis
Arthropoda	Insecta	Hymenoptera	Megachilidae	Osmia	Osmia sanctaerosae
Arthropoda	Insecta	Hymenoptera	Megachilidae	Osmia	Osmia sculleni
Arthropoda	Insecta	Hymenoptera	Megachilidae	Osmia	Osmia sedula
Arthropoda	Insecta	Hymenoptera	Megachilidae	Osmia	Osmia unca
Arthropoda	Insecta	Hymenoptera	Megachilidae	Osmia	Osmia atriventris
Arthropoda	Insecta	Hymenoptera	Megachilidae	Osmia	Osmia inermis
Arthropoda	Insecta	Hymenoptera	Megachilidae	Osmia	Osmia proxima
Arthropoda	Insecta	Hymenoptera	Megachilidae	Osmia	Osmia ednae
Arthropoda	Insecta	Hymenoptera	Megachilidae	Osmia	Osmia bella
Arthropoda	Insecta	Hymenoptera	Megachilidae	Osmia	Osmia tersula
Arthropoda	Insecta	Hymenoptera	Megachilidae	Osmia	Osmia californica
Arthropoda	Insecta	Hymenoptera	Megachilidae	Osmia	Osmia coloradensis
Arthropoda	Insecta	Hymenoptera	Megachilidae	Osmia	Osmia giliarum
Arthropoda	Insecta	Hymenoptera	Megachilidae	Osmia	Osmia grindeliae
Arthropoda	Insecta	Hymenoptera	Megachilidae	Osmia	Osmia hendersoni
Arthropoda	Insecta	Hymenoptera	Megachilidae	Osmia	Osmia longula
Arthropoda	Insecta	Hymenoptera	Megachilidae	Osmia	Osmia montana
Arthropoda	Insecta	Hymenoptera	Megachilidae	Osmia	Osmia nanula
Arthropoda	Insecta	Hymenoptera	Megachilidae	Osmia	Osmia nifoata
Arthropoda	Insecta	Hymenoptera	Megachilidae	Osmia	Osmia paradisica
Arthropoda	Insecta	Hymenoptera	Megachilidae	Osmia	Osmia trevoris
Arthropoda	Insecta	Hymenoptera	Megachilidae	Osmia	Osmia tristella
Arthropoda	Insecta	Hymenoptera	Megachilidae	Osmia	Osmia aquilonaria
Arthropoda	Insecta	Hymenoptera	Megachilidae	Osmia	Osmia bruneri
Arthropoda	Insecta	Hymenoptera	Megachilidae	Osmia	Osmia atrocyanea
Arthropoda	Insecta	Hymenoptera	Megachilidae	Osmia	Osmia albolateralis
Arthropoda	Insecta	Hymenoptera	Megachilidae	Osmia	Osmia austromaritima
Arthropoda	Insecta	Hymenoptera	Megachilidae	Osmia	Osmia brevis
Arthropoda	Insecta	Hymenoptera	Megachilidae	Osmia	Osmia calla
Arthropoda	Insecta	Hymenoptera	Megachilidae	Osmia	Osmia cobaltina
Arthropoda	Insecta	Hymenoptera	Megachilidae	Osmia	Osmia cyanella
Arthropoda	Insecta	Hymenoptera	Megachilidae	Osmia	Osmia cyaneonitens
Arthropoda	Insecta	Hymenoptera	Megachilidae	Osmia	Osmia dakotensis
Arthropoda	Insecta	Hymenoptera	Megachilidae	Osmia	Osmia densa
Arthropoda	Insecta	Hymenoptera	Megachilidae	Osmia	Osmia dolerosa
Arthropoda	Insecta	Hymenoptera	Megachilidae	Osmia	Osmia exigua
Arthropoda	Insecta	Hymenoptera	Megachilidae	Osmia	Osmia inurbana
Arthropoda	Insecta	Hymenoptera	Megachilidae	Osmia	Osmia iridis
Arthropoda	Insecta	Hymenoptera	Megachilidae	Anthidium	Anthidium placitum
Arthropoda	Insecta	Hymenoptera	Megachilidae	Anthidium	Anthidium porterae
Arthropoda	Insecta	Hymenoptera	Megachilidae	Anthidium	Anthidium tenuiflorae
Arthropoda	Insecta	Hymenoptera	Megachilidae	Anthidium	Anthidium manicatum
Arthropoda	Insecta	Hymenoptera	Megachilidae	Anthidium	Anthidium clypeodentatum
Arthropoda	Insecta	Hymenoptera	Megachilidae	Anthidium	Anthidium mormonum
Arthropoda	Insecta	Hymenoptera	Megachilidae	Anthidium	Anthidium utahense
Arthropoda	Insecta	Hymenoptera	Megachilidae	Anthidium	Anthidium formosum
Arthropoda	Insecta	Hymenoptera	Megachilidae	Anthidium	Anthidium emarginatum
Arthropoda	Insecta	Hymenoptera	Megachilidae	Anthidium	Anthidium atrifrons
Arthropoda	Insecta	Hymenoptera	Megachilidae	Atoposmia	Atoposmia abjecta
Arthropoda	Insecta	Hymenoptera	Megachilidae	Atoposmia	Atoposmia copelandica
Arthropoda	Insecta	Hymenoptera	Megachilidae	Atoposmia	Atoposmia elongata
Arthropoda	Insecta	Hymenoptera	Andrenidae	Calliopsis	Calliopsis andreniformis
Arthropoda	Insecta	Hymenoptera	Andrenidae	Calliopsis	Calliopsis chlorops
Arthropoda	Insecta	Hymenoptera	Andrenidae	Calliopsis	Calliopsis coloradensis
Arthropoda	Insecta	Hymenoptera	Andrenidae	Calliopsis	Calliopsis personata
Arthropoda	Insecta	Hymenoptera	Andrenidae	Calliopsis	Calliopsis scitula
Arthropoda	Insecta	Hymenoptera	Andrenidae	Calliopsis	Calliopsis xenus
Arthropoda	Insecta	Hymenoptera	Megachilidae	Hoplitis	Hoplitis albifrons
Arthropoda	Insecta	Hymenoptera	Megachilidae	Hoplitis	Hoplitis fulgida
Arthropoda	Insecta	Hymenoptera	Megachilidae	Hoplitis	Hoplitis pilosifrons
Arthropoda	Insecta	Hymenoptera	Megachilidae	Hoplitis	Hoplitis producta
Arthropoda	Insecta	Hymenoptera	Megachilidae	Hoplitis	Hoplitis truncata
Arthropoda	Insecta	Hymenoptera	Megachilidae	Hoplitis	Hoplitis spoliata
Arthropoda	Insecta	Hymenoptera	Megachilidae	Hoplitis	Hoplitis grinnelli
Arthropoda	Insecta	Hymenoptera	Megachilidae	Hoplitis	Hoplitis hypocrita
Arthropoda	Insecta	Hymenoptera	Megachilidae	Hoplitis	Hoplitis louisae
Arthropoda	Insecta	Hymenoptera	Megachilidae	Hoplitis	Hoplitis robusta
Arthropoda	Insecta	Hymenoptera	Megachilidae	Hoplitis	Hoplitis sambuci
Arthropoda	Insecta	Hymenoptera	Apidae	Melecta	Melecta pacifica
Arthropoda	Insecta	Hymenoptera	Apidae	Melecta	Melecta separata
Arthropoda	Insecta	Hymenoptera	Apidae	Melecta	Melecta thoracica
Arthropoda	Insecta	Hymenoptera	Megachilidae	Megachile	Megachile onobrychidis
Arthropoda	Insecta	Hymenoptera	Megachilidae	Megachile	Megachile centuncularis
Arthropoda	Insecta	Hymenoptera	Megachilidae	Megachile	Megachile frigida
Arthropoda	Insecta	Hymenoptera	Megachilidae	Megachile	Megachile gemula
Arthropoda	Insecta	Hymenoptera	Megachilidae	Megachile	Megachile inermis
Arthropoda	Insecta	Hymenoptera	Megachilidae	Megachile	Megachile melanophaea
Arthropoda	Insecta	Hymenoptera	Megachilidae	Megachile	Megachile parallela
Arthropoda	Insecta	Hymenoptera	Megachilidae	Megachile	Megachile nevadensis
Arthropoda	Insecta	Hymenoptera	Megachilidae	Megachile	Megachile pascoensis
Arthropoda	Insecta	Hymenoptera	Megachilidae	Megachile	Megachile policaris
Arthropoda	Insecta	Hymenoptera	Megachilidae	Megachile	Megachile perihirta
Arthropoda	Insecta	Hymenoptera	Megachilidae	Megachile	Megachile pugnata
Arthropoda	Insecta	Hymenoptera	Megachilidae	Megachile	Megachile relativa
Arthropoda	Insecta	Hymenoptera	Megachilidae	Megachile	Megachile subnigra
Arthropoda	Insecta	Hymenoptera	Megachilidae	Megachile	Megachile wheeleri
Arthropoda	Insecta	Hymenoptera	Megachilidae	Megachile	Megachile campanulae
Arthropoda	Insecta	Hymenoptera	Megachilidae	Megachile	Megachile texana
Arthropoda	Insecta	Hymenoptera	Megachilidae	Megachile	Megachile cleomis
Arthropoda	Insecta	Hymenoptera	Megachilidae	Megachile	Megachile rotundata
Arthropoda	Insecta	Hymenoptera	Megachilidae	Megachile	Megachile montivaga
Arthropoda	Insecta	Hymenoptera	Megachilidae	Megachile	Megachile dakotensis
Arthropoda	Insecta	Hymenoptera	Megachilidae	Megachile	Megachile inimica
Arthropoda	Insecta	Hymenoptera	Megachilidae	Megachile	Megachile fortis
Arthropoda	Insecta	Hymenoptera	Megachilidae	Megachile	Megachile latimanus
Arthropoda	Insecta	Hymenoptera	Megachilidae	Megachile	Megachile angelarum
Arthropoda	Insecta	Hymenoptera	Megachilidae	Megachile	Megachile anograe
Arthropoda	Insecta	Hymenoptera	Megachilidae	Megachile	Megachile apicalis
Arthropoda	Insecta	Hymenoptera	Megachilidae	Megachile	Megachile casadae
Arthropoda	Insecta	Hymenoptera	Megachilidae	Megachile	Megachile circumcincta
Arthropoda	Insecta	Hymenoptera	Megachilidae	Megachile	Megachile coquilletti
Arthropoda	Insecta	Hymenoptera	Megachilidae	Megachile	Megachile dentitarsus
Arthropoda	Insecta	Hymenoptera	Megachilidae	Megachile	Megachile fidelis
Arthropoda	Insecta	Hymenoptera	Megachilidae	Megachile	Megachile gentilis
Arthropoda	Insecta	Hymenoptera	Megachilidae	Megachile	Megachile lapponica
Arthropoda	Insecta	Hymenoptera	Megachilidae	Megachile	Megachile lippiae
Arthropoda	Insecta	Hymenoptera	Megachilidae	Megachile	Megachile manifesta
Arthropoda	Insecta	Hymenoptera	Megachilidae	Megachile	Megachile mellitarsis
Arthropoda	Insecta	Hymenoptera	Megachilidae	Megachile	Megachile sublaurita
Arthropoda	Insecta	Hymenoptera	Megachilidae	Megachile	Megachile brevis
Arthropoda	Insecta	Hymenoptera	Megachilidae	Megachile	Megachile mendica
Arthropoda	Insecta	Hymenoptera	Crabronidae	Stizoides	Stizoides renicinctus
Arthropoda	Insecta	Hymenoptera	Megachilidae	Dianthidium	Dianthidium pudicum
Arthropoda	Insecta	Hymenoptera	Megachilidae	Dianthidium	Dianthidium ulkei
Arthropoda	Insecta	Hymenoptera	Megachilidae	Dianthidium	Dianthidium curvatum
Arthropoda	Insecta	Hymenoptera	Megachilidae	Dianthidium	Dianthidium subparvum
Arthropoda	Insecta	Hymenoptera	Megachilidae	Dianthidium	Dianthidium singulare
Arthropoda	Insecta	Hymenoptera	Megachilidae	Dianthidium	Dianthidium cressonii
Arthropoda	Insecta	Hymenoptera	Megachilidae	Dianthidium	Dianthidium heterulkei
Arthropoda	Insecta	Hymenoptera	Andrenidae	Pseudopanurgus	Pseudopanurgus didirupa
Arthropoda	Insecta	Hymenoptera	Andrenidae	Pseudopanurgus	Pseudopanurgus innuptus
Arthropoda	Insecta	Hymenoptera	Andrenidae	Pseudopanurgus	Pseudopanurgus piercei
Arthropoda	Insecta	Hymenoptera	Andrenidae	Pseudopanurgus	Pseudopanurgus irregularis
Arthropoda	Insecta	Hymenoptera	Andrenidae	Pseudopanurgus	Pseudopanurgus aethiops
Arthropoda	Insecta	Hymenoptera	Apidae	Eucera	Eucera hamata
Arthropoda	Insecta	Hymenoptera	Apidae	Eucera	Eucera frater
Arthropoda	Insecta	Hymenoptera	Apidae	Eucera	Eucera fulvitarsis
Arthropoda	Insecta	Hymenoptera	Apidae	Eucera	Eucera edwardsii
Arthropoda	Insecta	Hymenoptera	Apidae	Eucera	Eucera hurdi
Arthropoda	Insecta	Hymenoptera	Apidae	Eucera	Eucera speciosa
Arthropoda	Insecta	Hymenoptera	Apidae	Eucera	Eucera actuosa
Arthropoda	Insecta	Hymenoptera	Apidae	Eucera	Eucera aragalli
Arthropoda	Insecta	Hymenoptera	Apidae	Peponapis	Peponapis pruinosa
Arthropoda	Insecta	Hymenoptera	Apidae	Brachymelecta	Brachymelecta californica
Arthropoda	Insecta	Hymenoptera	Apidae	Holcopasites	Holcopasites calliopsidis
Arthropoda	Insecta	Hymenoptera	Apidae	Holcopasites	Holcopasites pulchellus
Arthropoda	Insecta	Hymenoptera	Apidae	Holcopasites	Holcopasites stevensi
Arthropoda	Insecta	Hymenoptera	Apidae	Epeolus	Epeolus scutellaris
Arthropoda	Insecta	Hymenoptera	Apidae	Epeolus	Epeolus americanus
Arthropoda	Insecta	Hymenoptera	Apidae	Epeolus	Epeolus compactus
Arthropoda	Insecta	Hymenoptera	Apidae	Epeolus	Epeolus minimus
Arthropoda	Insecta	Hymenoptera	Apidae	Epeolus	Epeolus olympiellus
Arthropoda	Insecta	Hymenoptera	Apidae	Epeolus	Epeolus novomexicanus
Arthropoda	Insecta	Hymenoptera	Apidae	Nomada	Nomada articulata
Arthropoda	Insecta	Hymenoptera	Apidae	Nomada	Nomada texana
Arthropoda	Insecta	Hymenoptera	Apidae	Nomada	Nomada scita
Arthropoda	Insecta	Hymenoptera	Apidae	Nomada	Nomada edwardsii
Arthropoda	Insecta	Hymenoptera	Apidae	Nomada	Nomada perbella
Arthropoda	Insecta	Hymenoptera	Apidae	Nomada	Nomada citrina
Arthropoda	Insecta	Hymenoptera	Apidae	Nomada	Nomada grayi
Arthropoda	Insecta	Hymenoptera	Apidae	Nomada	Nomada ultima
Arthropoda	Insecta	Hymenoptera	Apidae	Ceratina	Ceratina calcarata
Arthropoda	Insecta	Hymenoptera	Apidae	Ceratina	Ceratina nanula
Arthropoda	Insecta	Hymenoptera	Apidae	Ceratina	Ceratina neomexicana
Arthropoda	Insecta	Hymenoptera	Apidae	Ceratina	Ceratina acantha
Arthropoda	Insecta	Hymenoptera	Halictidae	Augochlora	Augochlora pura
Arthropoda	Insecta	Hymenoptera	Halictidae	Augochlorella	Augochlorella aurata
Arthropoda	Insecta	Hymenoptera	Halictidae	Agapostemon	Agapostemon splendens
Arthropoda	Insecta	Hymenoptera	Halictidae	Agapostemon	Agapostemon texanus
Arthropoda	Insecta	Hymenoptera	Halictidae	Agapostemon	Agapostemon virescens
Arthropoda	Insecta	Hymenoptera	Halictidae	Agapostemon	Agapostemon angelicus
Arthropoda	Insecta	Hymenoptera	Halictidae	Agapostemon	Agapostemon coloradinus
Arthropoda	Insecta	Hymenoptera	Halictidae	Agapostemon	Agapostemon femoratus
Arthropoda	Insecta	Hymenoptera	Halictidae	Agapostemon	Agapostemon melliventris
Arthropoda	Insecta	Hymenoptera	Halictidae	Agapostemon	Agapostemon obliquus
Arthropoda	Insecta	Hymenoptera	Halictidae	Sphecodes	Sphecodes pecosensis
Arthropoda	Insecta	Hymenoptera	Halictidae	Sphecodes	Sphecodes arvensiformis
Arthropoda	Insecta	Hymenoptera	Halictidae	Nomia	Nomia melanderi
Arthropoda	Insecta	Hymenoptera	Halictidae	Nomia	Nomia universitatis
Arthropoda	Insecta	Hymenoptera	Megachilidae	Anthidiellum	Anthidiellum notatum
Arthropoda	Insecta	Hymenoptera	Megachilidae	Coelioxys	Coelioxys banksi
Arthropoda	Insecta	Hymenoptera	Megachilidae	Coelioxys	Coelioxys funeraria
Arthropoda	Insecta	Hymenoptera	Megachilidae	Coelioxys	Coelioxys octodentata
Arthropoda	Insecta	Hymenoptera	Megachilidae	Coelioxys	Coelioxys porterae
Arthropoda	Insecta	Hymenoptera	Megachilidae	Coelioxys	Coelioxys rufitarsis
Arthropoda	Insecta	Hymenoptera	Megachilidae	Coelioxys	Coelioxys sayi
Arthropoda	Insecta	Hymenoptera	Megachilidae	Coelioxys	Coelioxys modesta
Arthropoda	Insecta	Hymenoptera	Megachilidae	Coelioxys	Coelioxys alternata
Arthropoda	Insecta	Hymenoptera	Megachilidae	Coelioxys	Coelioxys edita
Arthropoda	Insecta	Hymenoptera	Megachilidae	Coelioxys	Coelioxys grindeliae
Arthropoda	Insecta	Hymenoptera	Megachilidae	Coelioxys	Coelioxys moesta
Arthropoda	Insecta	Hymenoptera	Megachilidae	Coelioxys	Coelioxys sodalis
Arthropoda	Insecta	Hymenoptera	Megachilidae	Coelioxys	Coelioxys gilensis
Arthropoda	Insecta	Hymenoptera	Megachilidae	Coelioxys	Coelioxys hirsutissima
Arthropoda	Insecta	Hymenoptera	Megachilidae	Chelostoma	Chelostoma minutum
Arthropoda	Insecta	Hymenoptera	Megachilidae	Heriades	Heriades carinata
Arthropoda	Insecta	Hymenoptera	Megachilidae	Heriades	Heriades variolosus
Arthropoda	Insecta	Hymenoptera	Megachilidae	Heriades	Heriades cressoni
Arthropoda	Insecta	Hymenoptera	Megachilidae	Dioxys	Dioxys pomonae
Arthropoda	Insecta	Hymenoptera	Megachilidae	Dioxys	Dioxys producta
Arthropoda	Insecta	Hymenoptera	Ichneumonidae	Diplazon	Diplazon laetatorius
Arthropoda	Insecta	Hymenoptera	Tenthredinidae	Dolerus	Dolerus elderi
Arthropoda	Insecta	Hymenoptera	Tenthredinidae	Dolerus	Dolerus aprilis
Arthropoda	Insecta	Hymenoptera	Vespidae	Eumenes	Eumenes crucifera
Arthropoda	Insecta	Hymenoptera	Vespidae	Eumenes	Eumenes bollii
Arthropoda	Insecta	Hymenoptera	Vespidae	Eumenes	Eumenes consobrinus
Arthropoda	Insecta	Hymenoptera	Vespidae	Eumenes	Eumenes fraternus
Arthropoda	Insecta	Hymenoptera	Vespidae	Eumenes	Eumenes verticalis
Arthropoda	Insecta	Hymenoptera	Chrysididae	Omalus	Omalus aeneus
Arthropoda	Insecta	Hymenoptera	Eulophidae	Melittobia	Melittobia chalybii
Arthropoda	Insecta	Hymenoptera	Tenthredinidae	Euura	Euura bozemani
Arthropoda	Insecta	Hymenoptera	Tenthredinidae	Rhogogaster	Rhogogaster californica
Arthropoda	Insecta	Hymenoptera	Sphecidae	Sphex	Sphex ichneumoneus
Arthropoda	Insecta	Hymenoptera	Cimbicidae	Trichiosoma	Trichiosoma triangulum
Arthropoda	Insecta	Hymenoptera	Andrenidae	Panurginus	Panurginus atriceps
Arthropoda	Insecta	Hymenoptera	Andrenidae	Panurginus	Panurginus beardsleyi
Arthropoda	Insecta	Hymenoptera	Andrenidae	Panurginus	Panurginus cressoniellus
Arthropoda	Insecta	Hymenoptera	Andrenidae	Panurginus	Panurginus ineptus
Arthropoda	Insecta	Hymenoptera	Vespidae	Leptochilus	Leptochilus erubescens
Arthropoda	Insecta	Hymenoptera	Vespidae	Mischocyttarus	Mischocyttarus flavitarsis
Arthropoda	Insecta	Hymenoptera	Vespidae	Parancistrocerus	Parancistrocerus vagus
Arthropoda	Insecta	Hymenoptera	Vespidae	Pseudepipona	Pseudepipona herrichii
Arthropoda	Insecta	Hymenoptera	Vespidae	Pseudomasaris	Pseudomasaris vespoides
Arthropoda	Insecta	Hymenoptera	Cephidae	Cephus	Cephus cinctus
Arthropoda	Insecta	Hymenoptera	Cynipidae	Disholcaspis	Disholcaspis quercusmamma
Arthropoda	Insecta	Hymenoptera	Tenthredinidae	Caliroa	Caliroa cerasi
Arthropoda	Insecta	Hymenoptera	Apidae	Neopasites	Neopasites fulviventris
Arthropoda	Insecta	Hymenoptera	Pompilidae	Episyron	Episyron quinquenotatus
Arthropoda	Insecta	Hymenoptera	Sphecidae	Chlorion	Chlorion aerarium
Arthropoda	Insecta	Hymenoptera	Cynipidae	Acraspis	Acraspis macrocarpae
Arthropoda	Insecta	Hymenoptera	Crabronidae	Pemphredon	Pemphredon inornata
Arthropoda	Insecta	Hymenoptera	Crabronidae	Clitemnestra	Clitemnestra bipunctata
Arthropoda	Insecta	Hymenoptera	Crabronidae	Spilomena	Spilomena foxii
Arthropoda	Insecta	Hymenoptera	Ichneumonidae	Patrocloides	Patrocloides montanus
Arthropoda	Insecta	Hymenoptera	Ichneumonidae	Spilopteron	Spilopteron vicinum
Arthropoda	Insecta	Hymenoptera	Crabronidae	Alysson	Alysson triangulifer
Arthropoda	Insecta	Hymenoptera	Crabronidae	Belomicrus	Belomicrus forbesii
Arthropoda	Insecta	Hymenoptera	Crabronidae	Oxybelus	Oxybelus uniglumis
Arthropoda	Insecta	Hymenoptera	Crabronidae	Oxybelus	Oxybelus emarginatus
Arthropoda	Insecta	Hymenoptera	Chrysididae	Hedychrum	Hedychrum spiloventer
Arthropoda	Insecta	Hymenoptera	Sapygidae	Krombeinopyga	Krombeinopyga pumila
Arthropoda	Insecta	Blattodea	Rhinotermitidae	Reticulitermes	Reticulitermes tibialis
Arthropoda	Insecta	Dermaptera	Forficulidae	Forficula	Forficula auricularia
Arthropoda	Insecta	Diptera	Tachinidae	Phytomyptera	Phytomyptera amplicornis
Arthropoda	Insecta	Diptera	Simuliidae	Ectemnia	Ectemnia invenusta
Arthropoda	Insecta	Diptera	Asilidae	Cophura	Cophura vitripennis
Arthropoda	Insecta	Diptera	Asilidae	Albibarbefferia	Albibarbefferia albibarbis
Arthropoda	Insecta	Diptera	Asilidae	Pogonioefferia	Pogonioefferia bicaudata
Arthropoda	Insecta	Diptera	Asilidae	Pogonioefferia	Pogonioefferia helenae
Arthropoda	Insecta	Diptera	Asilidae	Pogonioefferia	Pogonioefferia staminea
Arthropoda	Insecta	Diptera	Asilidae	Carinefferia	Carinefferia costalis
Arthropoda	Insecta	Diptera	Asilidae	Pogonioefferia	Pogonioefferia benedicti
Arthropoda	Insecta	Diptera	Asilidae	Carinefferia	Carinefferia latruncula
Arthropoda	Insecta	Diptera	Tabanidae	Chrysops	Chrysops ater
Arthropoda	Insecta	Diptera	Tabanidae	Chrysops	Chrysops discalis
Arthropoda	Insecta	Diptera	Tabanidae	Chrysops	Chrysops excitans
Arthropoda	Insecta	Diptera	Tabanidae	Chrysops	Chrysops fulvaster
Arthropoda	Insecta	Diptera	Tabanidae	Chrysops	Chrysops furcatus
Arthropoda	Insecta	Diptera	Tabanidae	Chrysops	Chrysops mitis
Arthropoda	Insecta	Diptera	Tabanidae	Chrysops	Chrysops noctifer
Arthropoda	Insecta	Diptera	Tabanidae	Haematopota	Haematopota americana
Arthropoda	Insecta	Diptera	Syrphidae	Microdon	Microdon albicomatus
Arthropoda	Insecta	Diptera	Syrphidae	Microdon	Microdon globosus
Arthropoda	Insecta	Diptera	Syrphidae	Microdon	Microdon piperi
Arthropoda	Insecta	Diptera	Syrphidae	Omegasyrphus	Omegasyrphus coarctatus
Arthropoda	Insecta	Diptera	Tachinidae	Gaediopsis	Gaediopsis setosa
Arthropoda	Insecta	Diptera	Limoniidae	Limonia	Limonia triphaea
Arthropoda	Insecta	Diptera	Chironomidae	Cricotopus	Cricotopus bicinctus
Arthropoda	Insecta	Diptera	Chironomidae	Cricotopus	Cricotopus nostocicola
Arthropoda	Insecta	Diptera	Chironomidae	Cricotopus	Cricotopus trifascia
Arthropoda	Insecta	Diptera	Chironomidae	Cricotopus	Cricotopus flavocinctus
Arthropoda	Insecta	Diptera	Chironomidae	Cricotopus	Cricotopus tremulus
Arthropoda	Insecta	Diptera	Oreoleptidae	Oreoleptis	Oreoleptis torrenticola
Arthropoda	Insecta	Diptera	Chironomidae	Zavrelia	Zavrelia pentatoma
Arthropoda	Insecta	Diptera	Chironomidae	Tvetenia	Tvetenia bavarica
Arthropoda	Insecta	Diptera	Chironomidae	Tvetenia	Tvetenia vitracies
Arthropoda	Insecta	Diptera	Chironomidae	Tvetenia	Tvetenia discoloripes
Arthropoda	Insecta	Diptera	Chironomidae	Tribelos	Tribelos jucundus
Arthropoda	Insecta	Diptera	Chironomidae	Potthastia	Potthastia gaedii
Arthropoda	Insecta	Diptera	Chironomidae	Potthastia	Potthastia longimanus
Arthropoda	Insecta	Diptera	Chironomidae	Paralauterborniella	Paralauterborniella nigrohalteralis
Arthropoda	Insecta	Diptera	Chironomidae	Orthocladius	Orthocladius lignicola
Arthropoda	Insecta	Diptera	Chironomidae	Orthocladius	Orthocladius annectens
Arthropoda	Insecta	Diptera	Chironomidae	Orthocladius	Orthocladius rivulorum
Arthropoda	Insecta	Diptera	Chironomidae	Orthocladius	Orthocladius rivicola
Arthropoda	Insecta	Diptera	Chironomidae	Orthocladius	Orthocladius robacki
Arthropoda	Insecta	Diptera	Chironomidae	Eukiefferiella	Eukiefferiella brehmi
Arthropoda	Insecta	Diptera	Chironomidae	Eukiefferiella	Eukiefferiella claripennis
Arthropoda	Insecta	Diptera	Chironomidae	Eukiefferiella	Eukiefferiella devonica
Arthropoda	Insecta	Diptera	Chironomidae	Eukiefferiella	Eukiefferiella gracei
Arthropoda	Insecta	Diptera	Chironomidae	Eukiefferiella	Eukiefferiella pseudomontana
Arthropoda	Insecta	Diptera	Chironomidae	Heterotrissocladius	Heterotrissocladius marcidus
Arthropoda	Insecta	Diptera	Chironomidae	Heterotrissocladius	Heterotrissocladius oliveri
Arthropoda	Insecta	Diptera	Athericidae	Atherix	Atherix pachypus
Arthropoda	Insecta	Diptera	Athericidae	Atherix	Atherix variegata
Arthropoda	Insecta	Diptera	Chironomidae	Boreochlus	Boreochlus persimilis
Arthropoda	Insecta	Mantodea	Mantidae	Mantis	Mantis religiosa
Arthropoda	Insecta	Mantodea	Mantidae	Litaneutria	Litaneutria minor
Arthropoda	Insecta	Mantodea	Mantidae	Litaneutria	Litaneutria skinneri
Arthropoda	Insecta	Mecoptera	Boreidae	Boreus	Boreus californicus
Arthropoda	Insecta	Megaloptera	Sialidae	Sialis	Sialis hamata
Arthropoda	Insecta	Megaloptera	Sialidae	Sialis	Sialis velata
Arthropoda	Insecta	Raphidioptera	Raphidiidae	Agulla	Agulla adnixa
Arthropoda	Insecta	Neuroptera	Polystoechotidae	Polystoechotes	Polystoechotes punctatus
Arthropoda	Insecta	Neuroptera	Mantispidae	Climaciella	Climaciella brunnea
Arthropoda	Insecta	Neuroptera	Mantispidae	Dicromantispa	Dicromantispa sayi
Arthropoda	Insecta	Neuroptera	Chrysopidae	Chrysoperla	Chrysoperla carnea
Arthropoda	Insecta	Neuroptera	Chrysopidae	Chrysopa	Chrysopa coloradensis
Arthropoda	Insecta	Neuroptera	Chrysopidae	Chrysopa	Chrysopa oculata
Arthropoda	Insecta	Neuroptera	Chrysopidae	Eremochrysa	Eremochrysa punctinervis
Arthropoda	Insecta	Neuroptera	Hemerobiidae	Micromus	Micromus variolosus
Arthropoda	Insecta	Neuroptera	Myrmeleontidae	Brachynemurus	Brachynemurus abdominalis
Arthropoda	Insecta	Neuroptera	Myrmeleontidae	Brachynemurus	Brachynemurus ferox
Arthropoda	Insecta	Neuroptera	Hemerobiidae	Hemerobius	Hemerobius conjunctus
Arthropoda	Insecta	Neuroptera	Hemerobiidae	Hemerobius	Hemerobius nigrans
Arthropoda	Insecta	Neuroptera	Hemerobiidae	Hemerobius	Hemerobius pacificus
Arthropoda	Insecta	Neuroptera	Hemerobiidae	Hemerobius	Hemerobius stigma
Arthropoda	Insecta	Neuroptera	Hemerobiidae	Wesmaelius	Wesmaelius coloradensis
Arthropoda	Insecta	Psocodea	Lachesillidae	Lachesilla	Lachesilla pedicularius
Arthropoda	Insecta	Siphonaptera	Pulicidae	Pulex	Pulex irritans
Arthropoda	Insecta	Siphonaptera	Ceratophyllidae	Nosopsyllus	Nosopsyllus fasciatus
Arthropoda	Insecta	Siphonaptera	Ceratophyllidae	Aetheca	Aetheca wagneri
Arthropoda	Insecta	Siphonaptera	Ceratophyllidae	Amaradix	Amaradix euphorbi
Arthropoda	Insecta	Siphonaptera	Ctenophthalmidae	Catallagia	Catallagia decipiens
Arthropoda	Insecta	Siphonaptera	Pulicidae	Cediopsylla	Cediopsylla inaequalis
Arthropoda	Insecta	Siphonaptera	Ceratophyllidae	Ceratophyllus	Ceratophyllus vison
Arthropoda	Insecta	Siphonaptera	Ctenophthalmidae	Ctenophthalmus	Ctenophthalmus pseudagyrtes
Arthropoda	Insecta	Siphonaptera	Leptopsyllidae	Ctenophyllus	Ctenophyllus armatus
Arthropoda	Insecta	Siphonaptera	Ctenophthalmidae	Delotelis	Delotelis telegoni
Arthropoda	Insecta	Siphonaptera	Ceratophyllidae	Eumolpianus	Eumolpianus eumolpi
Arthropoda	Insecta	Siphonaptera	Ceratophyllidae	Foxella	Foxella ignotus
Arthropoda	Insecta	Siphonaptera	Hystrichopsyllidae	Hystrichopsylla	Hystrichopsylla dippiei
Arthropoda	Insecta	Siphonaptera	Hystrichopsyllidae	Hystrichopsylla	Hystrichopsylla dippiei dippiei
Arthropoda	Insecta	Siphonaptera	Ceratophyllidae	Megabothris	Megabothris abantis
Arthropoda	Insecta	Siphonaptera	Ceratophyllidae	Megabothris	Megabothris asio
Arthropoda	Insecta	Siphonaptera	Ceratophyllidae	Megabothris	Megabothris asio megacolpus
Arthropoda	Insecta	Siphonaptera	Ceratophyllidae	Megabothris	Megabothris clantoni
Arthropoda	Insecta	Siphonaptera	Ctenophthalmidae	Megarthroglossus	Megarthroglossus divisus
Arthropoda	Insecta	Siphonaptera	Ctenophthalmidae	Meringis	Meringis parkeri
Arthropoda	Insecta	Siphonaptera	Ctenophthalmidae	Neopsylla	Neopsylla inopina
Arthropoda	Insecta	Siphonaptera	Ceratophyllidae	Opisodasys	Opisodasys keeni
Arthropoda	Insecta	Siphonaptera	Ceratophyllidae	Orchopeas	Orchopeas leucopus
Arthropoda	Insecta	Siphonaptera	Ceratophyllidae	Oropsylla	Oropsylla rupestris
Arthropoda	Insecta	Siphonaptera	Ceratophyllidae	Oropsylla	Oropsylla tuberculata
Arthropoda	Insecta	Siphonaptera	Ceratophyllidae	Oropsylla	Oropsylla tuberculata tuberculata
Arthropoda	Insecta	Siphonaptera	Leptopsyllidae	Peromyscopsylla	Peromyscopsylla hesperomys
Arthropoda	Insecta	Siphonaptera	Ctenophthalmidae	Stenistomera	Stenistomera alpina
Arthropoda	Insecta	Siphonaptera	Ceratophyllidae	Thrassis	Thrassis acamantis
Arthropoda	Insecta	Siphonaptera	Ceratophyllidae	Thrassis	Thrassis bacchi
Arthropoda	Insecta	Siphonaptera	Ceratophyllidae	Thrassis	Thrassis bacchi bacchi
Arthropoda	Insecta	Siphonaptera	Pulicidae	Xenopsylla	Xenopsylla cheopis
Arthropoda	Insecta	Thysanoptera	Thripidae	Frankliniella	Frankliniella occidentalis
Arthropoda	Insecta	Thysanoptera	Thripidae	Thrips	Thrips tabaci
Arthropoda	Insecta	Thysanoptera	Phlaeothripidae	Haplothrips	Haplothrips leucanthemi
Arthropoda	Insecta	Diptera	Deuterophlebiidae	Deuterophlebia	Deuterophlebia coloradensis
Arthropoda	Insecta	Diptera	Deuterophlebiidae	Deuterophlebia	Deuterophlebia nielsoni
Arthropoda	Insecta	Coleoptera	Carabidae	Diplous	Diplous aterrimus
Arthropoda	Insecta	Coleoptera	Anthicidae	Euvacusus	Euvacusus coloradanus
Arthropoda	Insecta	Coleoptera	Chrysomelidae	Monoxia	Monoxia consputa
Arthropoda	Insecta	Coleoptera	Chrysomelidae	Monoxia	Monoxia puberula
Arthropoda	Insecta	Coleoptera	Chrysomelidae	Monoxia	Monoxia inornata
Arthropoda	Insecta	Coleoptera	Chrysomelidae	Myochrous	Myochrous squamosus
Arthropoda	Insecta	Coleoptera	Chrysomelidae	Stenopodius	Stenopodius lateralis
Arthropoda	Insecta	Coleoptera	Meloidae	Epicauta	Epicauta ferruginea
Arthropoda	Insecta	Coleoptera	Meloidae	Epicauta	Epicauta pensylvanica
Arthropoda	Insecta	Coleoptera	Meloidae	Epicauta	Epicauta pruinosa
Arthropoda	Insecta	Coleoptera	Meloidae	Epicauta	Epicauta sericans
Arthropoda	Insecta	Coleoptera	Meloidae	Epicauta	Epicauta normalis
Arthropoda	Insecta	Coleoptera	Meloidae	Epicauta	Epicauta fabricii
Arthropoda	Insecta	Coleoptera	Meloidae	Epicauta	Epicauta maculata
Arthropoda	Insecta	Coleoptera	Meloidae	Epicauta	Epicauta puncticollis
Arthropoda	Insecta	Coleoptera	Meloidae	Epicauta	Epicauta ventralis
Arthropoda	Insecta	Coleoptera	Meloidae	Linsleya	Linsleya sphaericollis
Arthropoda	Insecta	Coleoptera	Meloidae	Meloe	Meloe niger
Arthropoda	Insecta	Coleoptera	Meloidae	Meloe	Meloe impressus
Arthropoda	Insecta	Coleoptera	Melyridae	Collops	Collops bipunctatus
Arthropoda	Insecta	Coleoptera	Melyridae	Collops	Collops hirtellus
Arthropoda	Insecta	Coleoptera	Melyridae	Collops	Collops vittatus
Arthropoda	Insecta	Coleoptera	Melyridae	Collops	Collops tricolor
Arthropoda	Insecta	Coleoptera	Cantharidae	Podabrus	Podabrus cascadensis
Arthropoda	Insecta	Coleoptera	Cantharidae	Podabrus	Podabrus falli
Arthropoda	Insecta	Coleoptera	Cantharidae	Podabrus	Podabrus pruinosus
Arthropoda	Insecta	Coleoptera	Mordellidae	Mordella	Mordella atrata
Arthropoda	Insecta	Coleoptera	Mordellidae	Mordella	Mordella melaena
Arthropoda	Insecta	Coleoptera	Nitidulidae	Carpophilus	Carpophilus pallipennis
Arthropoda	Insecta	Coleoptera	Nitidulidae	Carpophilus	Carpophilus hemipterus
Arthropoda	Insecta	Coleoptera	Nitidulidae	Nitidula	Nitidula ziczac
Arthropoda	Insecta	Coleoptera	Nitidulidae	Nitidula	Nitidula carnaria
Arthropoda	Insecta	Coleoptera	Nitidulidae	Nitidula	Nitidula rufipes
Arthropoda	Insecta	Coleoptera	Scarabaeidae	Canthon	Canthon praticola
Arthropoda	Insecta	Coleoptera	Scarabaeidae	Canthon	Canthon simplex
Arthropoda	Insecta	Coleoptera	Scarabaeidae	Dichelonyx	Dichelonyx backii
Arthropoda	Insecta	Coleoptera	Scarabaeidae	Dichelonyx	Dichelonyx truncata
Arthropoda	Insecta	Coleoptera	Silphidae	Heterosilpha	Heterosilpha ramosa
Arthropoda	Insecta	Coleoptera	Silphidae	Thanatophilus	Thanatophilus lapponicus
Arthropoda	Insecta	Coleoptera	Silphidae	Thanatophilus	Thanatophilus coloradensis
Arthropoda	Insecta	Coleoptera	Staphylinidae	Creophilus	Creophilus maxillosus
Arthropoda	Insecta	Coleoptera	Histeridae	Xerosaprinus	Xerosaprinus acilinea
Arthropoda	Insecta	Coleoptera	Histeridae	Xerosaprinus	Xerosaprinus lubricus
Arthropoda	Insecta	Coleoptera	Tenebrionidae	Anepsius	Anepsius montanus
Arthropoda	Insecta	Coleoptera	Tenebrionidae	Coniontis	Coniontis ovalis
Arthropoda	Insecta	Coleoptera	Tenebrionidae	Embaphion	Embaphion muricatum
Arthropoda	Insecta	Coleoptera	Tenebrionidae	Philolithus	Philolithus sordidus
Arthropoda	Insecta	Coleoptera	Anthicidae	Notoxus	Notoxus serratus
Arthropoda	Insecta	Coleoptera	Anobiidae	Tricorynus	Tricorynus productus
Arthropoda	Insecta	Coleoptera	Staphylinidae	Ontholestes	Ontholestes cingulatus
Arthropoda	Insecta	Coleoptera	Staphylinidae	Asidopsis	Asidopsis polita
Arthropoda	Insecta	Coleoptera	Staphylinidae	Asidopsis	Asidopsis opaca
Arthropoda	Insecta	Coleoptera	Tenebrionidae	Blapstinus	Blapstinus substriatus
Arthropoda	Insecta	Coleoptera	Tenebrionidae	Blapstinus	Blapstinus pimalis
Arthropoda	Insecta	Coleoptera	Meloidae	Gnathium	Gnathium minimum
Arthropoda	Insecta	Coleoptera	Staphylinidae	Hemiquedius	Hemiquedius conformis
Arthropoda	Insecta	Coleoptera	Heteroceridae	Heterocerus	Heterocerus infrequens
Arthropoda	Insecta	Coleoptera	Latridiidae	Melanophthalma	Melanophthalma villosa
Arthropoda	Insecta	Coleoptera	Latridiidae	Melanophthalma	Melanophthalma americana
Arthropoda	Insecta	Coleoptera	Meloidae	Tricrania	Tricrania stansburii
Arthropoda	Insecta	Coleoptera	Histeridae	Geomysaprinus	Geomysaprinus cheyennensis
Arthropoda	Insecta	Coleoptera	Anobiidae	Ptinus	Ptinus fur
Arthropoda	Insecta	Coleoptera	Anobiidae	Ptinus	Ptinus villiger
Arthropoda	Insecta	Coleoptera	Anobiidae	Pseudeurostus	Pseudeurostus kelleri
Arthropoda	Insecta	Coleoptera	Anobiidae	Stegobium	Stegobium paniceum
Arthropoda	Insecta	Coleoptera	Anthribidae	Trigonorhinus	Trigonorhinus sticticus
Arthropoda	Insecta	Coleoptera	Artematopodidae	Macropogon	Macropogon piceus
Arthropoda	Insecta	Coleoptera	Boridae	Lecontia	Lecontia discicollis
Arthropoda	Insecta	Coleoptera	Bostrichidae	Lyctus	Lyctus planicollis
Arthropoda	Insecta	Coleoptera	Bostrichidae	Rhyzopertha	Rhyzopertha dominica
Arthropoda	Insecta	Coleoptera	Bostrichidae	Lyctus	Lyctus brunneus
Arthropoda	Insecta	Coleoptera	Buprestidae	Anthaxia	Anthaxia inornata
Arthropoda	Insecta	Coleoptera	Buprestidae	Phaenops	Phaenops drummondi
Arthropoda	Insecta	Coleoptera	Buprestidae	Taphrocerus	Taphrocerus gracilis
Arthropoda	Insecta	Coleoptera	Buprestidae	Anthaxia	Anthaxia aeneogaster
Arthropoda	Insecta	Coleoptera	Buprestidae	Anthaxia	Anthaxia aenescens
Arthropoda	Insecta	Coleoptera	Buprestidae	Chalcophora	Chalcophora angulicollis
Arthropoda	Insecta	Coleoptera	Buprestidae	Phaenops	Phaenops fulvoguttata
Arthropoda	Insecta	Coleoptera	Buprestidae	Phaenops	Phaenops gentilis
Arthropoda	Insecta	Coleoptera	Buprestidae	Poecilonota	Poecilonota cyanipes
Arthropoda	Insecta	Coleoptera	Bupestridae	Sphenoptera	Sphenoptera jugoslavica
Arthropoda	Insecta	Coleoptera	Buprestidae	Taphrocerus	Taphrocerus chevrolati
Arthropoda	Insecta	Coleoptera	Byrrhidae	Cytilus	Cytilus alternatus
Arthropoda	Insecta	Coleoptera	Byrrhidae	Morychus	Morychus aeneolus
Arthropoda	Insecta	Coleoptera	Byrrhidae	Simplocaria	Simplocaria elongata
Arthropoda	Insecta	Coleoptera	Byrrhidae	Byrrhus	Byrrhus geminatus
Arthropoda	Insecta	Coleoptera	Byrrhidae	Curimopsis	Curimopsis echinata
Arthropoda	Insecta	Coleoptera	Byrrhidae	Morychus	Morychus oblongus
Arthropoda	Insecta	Coleoptera	Cleridae	Necrobia	Necrobia rufipes
Arthropoda	Insecta	Coleoptera	Cleridae	Necrobia	Necrobia violacea
Arthropoda	Insecta	Coleoptera	Cleridae	Thanasimus	Thanasimus undatulus
Arthropoda	Insecta	Coleoptera	Cleridae	Trichodes	Trichodes nuttalli
Arthropoda	Insecta	Coleoptera	Cleridae	Trichodes	Trichodes ornatus
Arthropoda	Insecta	Coleoptera	Coccinellidae	Harmonia	Harmonia axyridis
Arthropoda	Insecta	Coleoptera	Coccinellidae	Adalia	Adalia bipunctata
Arthropoda	Insecta	Coleoptera	Coccinellidae	Anatis	Anatis mali
Arthropoda	Insecta	Coleoptera	Coccinellidae	Anatis	Anatis lecontei
Arthropoda	Insecta	Coleoptera	Coccinellidae	Anatis	Anatis rathvoni
Arthropoda	Insecta	Coleoptera	Coccinellidae	Brachiacantha	Brachiacantha ursina
Arthropoda	Insecta	Coleoptera	Coccinellidae	Calvia	Calvia quatuordecimguttata
Arthropoda	Insecta	Coleoptera	Cryptophagidae	Antherophagus	Antherophagus ochraceus
Arthropoda	Insecta	Coleoptera	Cupedidae	Priacma	Priacma serrata
Arthropoda	Insecta	Coleoptera	Buprestidae	Chrysobothris	Chrysobothris dentipes
Arthropoda	Insecta	Coleoptera	Buprestidae	Chrysobothris	Chrysobothris scabripennis
Arthropoda	Insecta	Coleoptera	Buprestidae	Chrysobothris	Chrysobothris sexsignata
Arthropoda	Insecta	Coleoptera	Buprestidae	Chrysobothris	Chrysobothris trinervia
Arthropoda	Insecta	Coleoptera	Buprestidae	Chrysobothris	Chrysobothris breviloba
Arthropoda	Insecta	Coleoptera	Buprestidae	Chrysobothris	Chrysobothris leechi
Arthropoda	Insecta	Coleoptera	Buprestidae	Chrysobothris	Chrysobothris monticola
Arthropoda	Insecta	Coleoptera	Coccinellidae	Nephus	Nephus ornatus
Arthropoda	Insecta	Coleoptera	Dermestidae	Anthrenus	Anthrenus verbasci
Arthropoda	Insecta	Coleoptera	Dermestidae	Anthrenus	Anthrenus lepidus
Arthropoda	Insecta	Coleoptera	Dermestidae	Attagenus	Attagenus schaefferi
Arthropoda	Insecta	Coleoptera	Dermestidae	Attagenus	Attagenus unicolor
Arthropoda	Insecta	Coleoptera	Dermestidae	Orphilus	Orphilus subnitidus
Arthropoda	Insecta	Coleoptera	Dermestidae	Megatoma	Megatoma variegata
Arthropoda	Insecta	Coleoptera	Carabidae	Brachinus	Brachinus cyanochroaticus
Arthropoda	Insecta	Coleoptera	Carabidae	Brachinus	Brachinus fumans
Arthropoda	Insecta	Coleoptera	Carabidae	Brachinus	Brachinus medius
Arthropoda	Insecta	Coleoptera	Carabidae	Brachinus	Brachinus quadripennis
Arthropoda	Insecta	Coleoptera	Carabidae	Calosoma	Calosoma cancellatum
Arthropoda	Insecta	Coleoptera	Carabidae	Calosoma	Calosoma lepidum
Arthropoda	Insecta	Coleoptera	Carabidae	Calosoma	Calosoma calidum
Arthropoda	Insecta	Coleoptera	Carabidae	Calosoma	Calosoma luxata
Arthropoda	Insecta	Coleoptera	Carabidae	Calosoma	Calosoma obsoletum
Arthropoda	Insecta	Coleoptera	Carabidae	Calosoma	Calosoma moniliatum
Arthropoda	Insecta	Coleoptera	Carabidae	Calosoma	Calosoma tepidum
Arthropoda	Insecta	Coleoptera	Carabidae	Omophron	Omophron americanum
Arthropoda	Insecta	Coleoptera	Chrysomelidae	Chrysochus	Chrysochus auratus
Arthropoda	Insecta	Coleoptera	Chrysomelidae	Chrysochus	Chrysochus cobaltinus
Arthropoda	Insecta	Coleoptera	Byrrhidae	Byrrhus	Byrrhus eximius
Arthropoda	Insecta	Coleoptera	Byrrhidae	Byrrhus	Byrrhus americanus
Arthropoda	Insecta	Coleoptera	Byrrhidae	Byrrhus	Byrrhus kirbyi
Arthropoda	Insecta	Coleoptera	Carabidae	Bradycellus	Bradycellus californicus
Arthropoda	Insecta	Coleoptera	Carabidae	Bradycellus	Bradycellus congener
Arthropoda	Insecta	Coleoptera	Carabidae	Bradycellus	Bradycellus lecontei
Arthropoda	Insecta	Coleoptera	Carabidae	Calathus	Calathus ingratus
Arthropoda	Insecta	Coleoptera	Carabidae	Calathus	Calathus calceus
Arthropoda	Insecta	Coleoptera	Carabidae	Calathus	Calathus ruficollis
Arthropoda	Insecta	Coleoptera	Carabidae	Calathus	Calathus advena
Arthropoda	Insecta	Coleoptera	Carabidae	Philophuga	Philophuga viridis
Arthropoda	Insecta	Coleoptera	Carabidae	Philophuga	Philophuga caerulea
Arthropoda	Insecta	Coleoptera	Carabidae	Cymindis	Cymindis cribricollis
Arthropoda	Insecta	Coleoptera	Carabidae	Cymindis	Cymindis borealis
Arthropoda	Insecta	Coleoptera	Carabidae	Cymindis	Cymindis unicolor
Arthropoda	Insecta	Coleoptera	Carabidae	Cymindis	Cymindis planipennis
Arthropoda	Insecta	Coleoptera	Carabidae	Microlestes	Microlestes curtipennis
Arthropoda	Insecta	Coleoptera	Carabidae	Microlestes	Microlestes linearis
Arthropoda	Insecta	Coleoptera	Carabidae	Microlestes	Microlestes nigrinus
Arthropoda	Insecta	Coleoptera	Carabidae	Poecilus	Poecilus lucublandus
Arthropoda	Insecta	Coleoptera	Carabidae	Poecilus	Poecilus corvus
Arthropoda	Insecta	Coleoptera	Carabidae	Poecilus	Poecilus scitulus
Arthropoda	Insecta	Coleoptera	Carabidae	Agonoleptus	Agonoleptus conjunctus
Arthropoda	Insecta	Coleoptera	Carabidae	Stenolophus	Stenolophus anceps
Arthropoda	Insecta	Coleoptera	Carabidae	Stenolophus	Stenolophus comma
Arthropoda	Insecta	Coleoptera	Carabidae	Syntomus	Syntomus americanus
Arthropoda	Insecta	Coleoptera	Cerambycidae	Judolia	Judolia instabilis
Arthropoda	Insecta	Coleoptera	Cerambycidae	Judolia	Judolia montivagans
Arthropoda	Insecta	Coleoptera	Cerambycidae	Judolia	Judolia gaurotoides
Arthropoda	Insecta	Coleoptera	Chrysomelidae	Coleothorpa	Coleothorpa vittigera
Arthropoda	Insecta	Coleoptera	Chrysomelidae	Coleothorpa	Coleothorpa vittigera vittigera
Arthropoda	Insecta	Coleoptera	Chrysomelidae	Microrhopala	Microrhopala vittata
Arthropoda	Insecta	Coleoptera	Chrysomelidae	Trirhabda	Trirhabda borealis
Arthropoda	Insecta	Coleoptera	Chrysomelidae	Trirhabda	Trirhabda canadensis
Arthropoda	Insecta	Coleoptera	Chrysomelidae	Trirhabda	Trirhabda convergens
Arthropoda	Insecta	Coleoptera	Chrysomelidae	Trirhabda	Trirhabda lewisii
Arthropoda	Insecta	Coleoptera	Chrysomelidae	Trirhabda	Trirhabda pilosa
Arthropoda	Insecta	Coleoptera	Cleridae	Phyllobaenus	Phyllobaenus scaber
Arthropoda	Insecta	Coleoptera	Coccinellidae	Brumoides	Brumoides septentrionis
Arthropoda	Insecta	Coleoptera	Attelabidae	Merhynchites	Merhynchites bicolor
Arthropoda	Insecta	Coleoptera	Chrysomelidae	Bassareus	Bassareus mammifer
Arthropoda	Insecta	Coleoptera	Chrysomelidae	Oulema	Oulema melanopus
Arthropoda	Insecta	Coleoptera	Chrysomelidae	Plateumaris	Plateumaris flavipes
Arthropoda	Insecta	Coleoptera	Chrysomelidae	Plateumaris	Plateumaris nitida
Arthropoda	Insecta	Coleoptera	Chrysomelidae	Plateumaris	Plateumaris pusilla
Arthropoda	Insecta	Coleoptera	Chrysomelidae	Plateumaris	Plateumaris dubia
Arthropoda	Insecta	Coleoptera	Chrysomelidae	Bromius	Bromius obscurus
Arthropoda	Insecta	Coleoptera	Chrysomelidae	Aphthona	Aphthona cyparissiae
Arthropoda	Insecta	Coleoptera	Chrysomelidae	Aphthona	Aphthona nigriscutis
Arthropoda	Insecta	Coleoptera	Chrysomelidae	Aphthona	Aphthona czwalinae
Arthropoda	Insecta	Coleoptera	Chrysomelidae	Aphthona	Aphthona flava
Arthropoda	Insecta	Coleoptera	Chrysomelidae	Aphthona	Aphthona lacertosa
Arthropoda	Insecta	Coleoptera	Chrysomelidae	Aphthona	Aphthona abdominalis
Arthropoda	Insecta	Coleoptera	Chrysomelidae	Neogalerucella	Neogalerucella calmariensis
Arthropoda	Insecta	Coleoptera	Orsodacnidae	Orsodacne	Orsodacne atra
Arthropoda	Insecta	Coleoptera	Megalopodidae	Zeugophora	Zeugophora scutellaris
Arthropoda	Insecta	Coleoptera	Megalopodidae	Zeugophora	Zeugophora atra
Arthropoda	Insecta	Coleoptera	Chrysomelidae	Diorhabda	Diorhabda carinulata
Arthropoda	Insecta	Coleoptera	Buprestidae	Acmaeodera	Acmaeodera pulchella
Arthropoda	Insecta	Coleoptera	Buprestidae	Acmaeodera	Acmaeodera idahoensis
Arthropoda	Insecta	Coleoptera	Buprestidae	Acmaeodera	Acmaeodera immaculata
Arthropoda	Insecta	Coleoptera	Chrysomelidae	Cassida	Cassida rubiginosa
Arthropoda	Insecta	Coleoptera	Chrysomelidae	Chrysolina	Chrysolina hyperici
Arthropoda	Insecta	Coleoptera	Chrysomelidae	Chrysolina	Chrysolina quadrigemina
Arthropoda	Insecta	Coleoptera	Chrysomelidae	Chrysolina	Chrysolina flavomarginata
Arthropoda	Insecta	Coleoptera	Chrysomelidae	Chrysolina	Chrysolina auripennis
Arthropoda	Insecta	Coleoptera	Chrysomelidae	Chrysomela	Chrysomela knabi
Arthropoda	Insecta	Coleoptera	Chrysomelidae	Chrysomela	Chrysomela scripta
Arthropoda	Insecta	Coleoptera	Chrysomelidae	Chrysomela	Chrysomela semota
Arthropoda	Insecta	Coleoptera	Chrysomelidae	Crepidodera	Crepidodera nana
Arthropoda	Insecta	Coleoptera	Chrysomelidae	Deloyala	Deloyala guttata
Arthropoda	Insecta	Coleoptera	Chrysomelidae	Diachus	Diachus auratus
Arthropoda	Insecta	Coleoptera	Chrysomelidae	Distigmoptera	Distigmoptera borealis
Arthropoda	Insecta	Coleoptera	Chrysomelidae	Glyptina	Glyptina atriventris
Arthropoda	Insecta	Coleoptera	Chrysomelidae	Glyptina	Glyptina spuria
Arthropoda	Insecta	Coleoptera	Chrysomelidae	Systena	Systena blanda
Arthropoda	Insecta	Coleoptera	Chrysomelidae	Systena	Systena bitaeniata
Arthropoda	Insecta	Coleoptera	Chrysomelidae	Systena	Systena carri
Arthropoda	Insecta	Coleoptera	Chrysomelidae	Galeruca	Galeruca rudis
Arthropoda	Insecta	Coleoptera	Chrysomelidae	Galerucella	Galerucella nymphaeae
Arthropoda	Insecta	Coleoptera	Chrysomelidae	Glyptoscelis	Glyptoscelis longior
Arthropoda	Insecta	Coleoptera	Chrysomelidae	Gonioctena	Gonioctena americana
Arthropoda	Insecta	Coleoptera	Chrysomelidae	Gonioctena	Gonioctena notmani
Arthropoda	Insecta	Coleoptera	Dermestidae	Dermestes	Dermestes fasciatus
Arthropoda	Insecta	Coleoptera	Dermestidae	Dermestes	Dermestes frischii
Arthropoda	Insecta	Coleoptera	Dermestidae	Dermestes	Dermestes lardarius
Arthropoda	Insecta	Coleoptera	Dermestidae	Dermestes	Dermestes maculatus
Arthropoda	Insecta	Coleoptera	Dermestidae	Dermestes	Dermestes talpinus
Arthropoda	Insecta	Coleoptera	Dermestidae	Dermestes	Dermestes caninus
Arthropoda	Insecta	Coleoptera	Dermestidae	Dermestes	Dermestes marmoratus
Arthropoda	Insecta	Coleoptera	Dermestidae	Dermestes	Dermestes signatus
Arthropoda	Insecta	Coleoptera	Elateridae	Aeolus	Aeolus mellillus
Arthropoda	Insecta	Coleoptera	Elateridae	Agriotes	Agriotes criddlei
Arthropoda	Insecta	Coleoptera	Elateridae	Agriotes	Agriotes mancus
Arthropoda	Insecta	Coleoptera	Elateridae	Agriotes	Agriotes ferrugineipennis
Arthropoda	Insecta	Coleoptera	Elateridae	Agriotes	Agriotes lineatus
Arthropoda	Insecta	Coleoptera	Elateridae	Agriotes	Agriotes obscurus
Arthropoda	Insecta	Coleoptera	Elateridae	Agriotes	Agriotes opaculus
Arthropoda	Insecta	Coleoptera	Elateridae	Corymbitodes	Corymbitodes pygmaeus
Arthropoda	Insecta	Coleoptera	Elateridae	Hypnoidus	Hypnoidus bicolor
Arthropoda	Insecta	Coleoptera	Elateridae	Hypnoidus	Hypnoidus abbreviatus
Arthropoda	Insecta	Coleoptera	Elateridae	Hypnoidus	Hypnoidus impressicollis
Arthropoda	Insecta	Coleoptera	Elateridae	Hypnoidus	Hypnoidus leei
Arthropoda	Insecta	Coleoptera	Elateridae	Hypnoidus	Hypnoidus rivularius
Arthropoda	Insecta	Coleoptera	Eucinetidae	Eucinetus	Eucinetus haemorrhoidalis
Arthropoda	Insecta	Coleoptera	Histeridae	Hister	Hister abbreviatus
Arthropoda	Insecta	Coleoptera	Histeridae	Hister	Hister furtivus
Arthropoda	Insecta	Coleoptera	Histeridae	Margarinotus	Margarinotus guttifer
Arthropoda	Insecta	Coleoptera	Histeridae	Margarinotus	Margarinotus lecontei
Arthropoda	Insecta	Coleoptera	Histeridae	Margarinotus	Margarinotus pluto
Arthropoda	Insecta	Coleoptera	Chrysomelidae	Jonthonota	Jonthonota nigripes
Arthropoda	Insecta	Coleoptera	Chrysomelidae	Scelolyperus	Scelolyperus lecontii
Arthropoda	Insecta	Coleoptera	Chrysomelidae	Scelolyperus	Scelolyperus nigrocyaneus
Arthropoda	Insecta	Coleoptera	Chrysomelidae	Xanthogaleruca	Xanthogaleruca luteola
Arthropoda	Insecta	Coleoptera	Histeridae	Hypocaccus	Hypocaccus fraternus
Arthropoda	Insecta	Coleoptera	Histeridae	Saprinus	Saprinus lugens
Arthropoda	Insecta	Coleoptera	Histeridae	Saprinus	Saprinus oregonensis
Arthropoda	Insecta	Coleoptera	Lampyridae	Ellychnia	Ellychnia corrusca
Arthropoda	Insecta	Coleoptera	Lampyridae	Pyropyga	Pyropyga nigricans
Arthropoda	Insecta	Coleoptera	Lampyridae	Pyractomena	Pyractomena dispersa
Arthropoda	Insecta	Coleoptera	Lampyridae	Ellychnia	Ellychnia facula
Arthropoda	Insecta	Coleoptera	Lampyridae	Ellychnia	Ellychnia hatchi
Arthropoda	Insecta	Coleoptera	Lampyridae	Phausis	Phausis rhombica
Arthropoda	Insecta	Coleoptera	Latridiidae	Corticarina	Corticarina cavicollis
Arthropoda	Insecta	Coleoptera	Latridiidae	Stephostethus	Stephostethus liratus
Arthropoda	Insecta	Coleoptera	Latridiidae	Cartodere	Cartodere constricta
Arthropoda	Insecta	Coleoptera	Latridiidae	Enicmus	Enicmus mimus
Arthropoda	Insecta	Coleoptera	Leiodidae	Leiodes	Leiodes serripes
Arthropoda	Insecta	Coleoptera	Leiodidae	Leiodes	Leiodes assimilis
Arthropoda	Insecta	Coleoptera	Leiodidae	Leiodes	Leiodes alesi
Arthropoda	Insecta	Coleoptera	Leiodidae	Colon	Colon hubbardi
Arthropoda	Insecta	Coleoptera	Lucanidae	Platycerus	Platycerus depressus
Arthropoda	Insecta	Coleoptera	Lycidae	Dictyoptera	Dictyoptera aurora
Arthropoda	Insecta	Coleoptera	Lycidae	Dictyoptera	Dictyoptera simplicipes
Arthropoda	Insecta	Coleoptera	Melandryidae	Xylita	Xylita laevigata
Arthropoda	Insecta	Coleoptera	Melandryidae	Scotochroa	Scotochroa basalis
Arthropoda	Insecta	Coleoptera	Coccinellidae	Chilocorus	Chilocorus stigma
Arthropoda	Insecta	Coleoptera	Coccinellidae	Mulsantina	Mulsantina picta
Arthropoda	Insecta	Coleoptera	Coccinellidae	Coccidula	Coccidula lepida
Arthropoda	Insecta	Coleoptera	Coccinellidae	Cycloneda	Cycloneda polita
Arthropoda	Insecta	Coleoptera	Coccinellidae	Hyperaspis	Hyperaspis undulata
Arthropoda	Insecta	Coleoptera	Coccinellidae	Hyperaspis	Hyperaspis lateralis
Arthropoda	Insecta	Coleoptera	Coccinellidae	Hyperaspis	Hyperaspis quadrivittata
Arthropoda	Insecta	Coleoptera	Coccinellidae	Macronaemia	Macronaemia episcopalis
Arthropoda	Insecta	Coleoptera	Coccinellidae	Myzia	Myzia subvittata
Arthropoda	Insecta	Coleoptera	Meloidae	Nemognatha	Nemognatha lutea
Arthropoda	Insecta	Coleoptera	Meloidae	Nemognatha	Nemognatha lutea dichroa
Arthropoda	Insecta	Coleoptera	Meloidae	Nemognatha	Nemognatha lutea lutea
Arthropoda	Insecta	Coleoptera	Meloidae	Nemognatha	Nemognatha piazata
Arthropoda	Insecta	Coleoptera	Meloidae	Nemognatha	Nemognatha piazata bicolor
Arthropoda	Insecta	Coleoptera	Melyridae	Malachius	Malachius aeneus
Arthropoda	Insecta	Coleoptera	Melyridae	Dolichosoma	Dolichosoma foveicolle
Arthropoda	Insecta	Coleoptera	Melyridae	Semijulistus	Semijulistus ater
Arthropoda	Insecta	Coleoptera	Mycetophagidae	Typhaea	Typhaea stercorea
Arthropoda	Insecta	Coleoptera	Nitidulidae	Epuraea	Epuraea truncatella
Arthropoda	Insecta	Coleoptera	Nitidulidae	Omosita	Omosita discoidea
Arthropoda	Insecta	Coleoptera	Nitidulidae	Aethina	Aethina tumida
Arthropoda	Insecta	Coleoptera	Nitidulidae	Nitops	Nitops pallipennis
Arthropoda	Insecta	Coleoptera	Oedemeridae	Calopus	Calopus angustus
Arthropoda	Insecta	Coleoptera	Agyrtidae	Apteroloma	Apteroloma tenuicorne
Arthropoda	Insecta	Coleoptera	Scarabaeidae	Flaviellus	Flaviellus subtruncatus
Arthropoda	Insecta	Coleoptera	Scarabaeidae	Popillia	Popillia japonica
Arthropoda	Insecta	Coleoptera	Scarabaeidae	Trichiotinus	Trichiotinus assimilis
Arthropoda	Insecta	Coleoptera	Scarabaeidae	Agoliinus	Agoliinus aquilonarius
Arthropoda	Insecta	Coleoptera	Scarabaeidae	Agoliinus	Agoliinus canadensis
Arthropoda	Insecta	Coleoptera	Scarabaeidae	Agoliinus	Agoliinus corruptor
Arthropoda	Insecta	Coleoptera	Scarabaeidae	Agoliinus	Agoliinus leopardus
Arthropoda	Insecta	Coleoptera	Scarabaeidae	Tetraclipeoides	Tetraclipeoides denticulatus
Arthropoda	Insecta	Coleoptera	Scraptiidae	Anaspis	Anaspis rufa
Arthropoda	Insecta	Coleoptera	Scraptiidae	Pentaria	Pentaria trifasciata
Arthropoda	Insecta	Coleoptera	Silphidae	Necrodes	Necrodes surinamensis
Arthropoda	Insecta	Coleoptera	Silvanidae	Oryzaephilus	Oryzaephilus surinamensis
Arthropoda	Insecta	Coleoptera	Silvanidae	Dendrophagus	Dendrophagus cygnaei
Arthropoda	Insecta	Coleoptera	Staphylinidae	Atrecus	Atrecus macrocephalus
Arthropoda	Insecta	Coleoptera	Staphylinidae	Bledius	Bledius strenuus
Arthropoda	Insecta	Coleoptera	Staphylinidae	Falagria	Falagria dissecta
Arthropoda	Insecta	Coleoptera	Staphylinidae	Gyrohypnus	Gyrohypnus fracticornis
Arthropoda	Insecta	Coleoptera	Staphylinidae	Micropeplus	Micropeplus cribratus
Arthropoda	Insecta	Coleoptera	Staphylinidae	Platystethus	Platystethus americanus
Arthropoda	Insecta	Coleoptera	Staphylinidae	Acidota	Acidota crenata
Arthropoda	Insecta	Coleoptera	Staphylinidae	Xenodusa	Xenodusa reflexa
Arthropoda	Insecta	Coleoptera	Staphylinidae	Bledius	Bledius flavipennis
Arthropoda	Insecta	Coleoptera	Staphylinidae	Nitidotachinus	Nitidotachinus lanei
Arthropoda	Insecta	Coleoptera	Staphylinidae	Phlaeopterus	Phlaeopterus castaneus
Arthropoda	Insecta	Coleoptera	Staphylinidae	Phlaeopterus	Phlaeopterus cavicollis
Arthropoda	Insecta	Coleoptera	Staphylinidae	Borboropora	Borboropora quadriceps
Arthropoda	Insecta	Coleoptera	Coccinellidae	Scymnus	Scymnus lacustris
Arthropoda	Insecta	Coleoptera	Coccinellidae	Scymnus	Scymnus postpictus
Arthropoda	Insecta	Coleoptera	Coccinellidae	Scymnus	Scymnus fenderi
Arthropoda	Insecta	Coleoptera	Coccinellidae	Scymnus	Scymnus calaveras
Arthropoda	Insecta	Coleoptera	Coccinellidae	Diomus	Diomus debilis
Arthropoda	Insecta	Coleoptera	Coccinellidae	Hyperaspidius	Hyperaspidius insignis
Arthropoda	Insecta	Coleoptera	Coccinellidae	Hyperaspidius	Hyperaspidius mimus
Arthropoda	Insecta	Coleoptera	Coccinellidae	Hyperaspidius	Hyperaspidius vittigerus
Arthropoda	Insecta	Coleoptera	Gyrinidae	Gyrinus	Gyrinus affinis
Arthropoda	Insecta	Coleoptera	Gyrinidae	Gyrinus	Gyrinus bifarius
Arthropoda	Insecta	Coleoptera	Gyrinidae	Gyrinus	Gyrinus minutus
Arthropoda	Insecta	Coleoptera	Gyrinidae	Gyrinus	Gyrinus picipes
Arthropoda	Insecta	Coleoptera	Gyrinidae	Gyrinus	Gyrinus pleuralis
Arthropoda	Insecta	Coleoptera	Tenebrionidae	Corticeus	Corticeus praetermissus
Arthropoda	Insecta	Coleoptera	Tenebrionidae	Iphthiminus	Iphthiminus serratus
Arthropoda	Insecta	Coleoptera	Tenebrionidae	Corticeus	Corticeus subopacus
Arthropoda	Insecta	Coleoptera	Tenebrionidae	Tenebrio	Tenebrio molitor
Arthropoda	Insecta	Coleoptera	Tenebrionidae	Tribolium	Tribolium audax
Arthropoda	Insecta	Coleoptera	Tenebrionidae	Tribolium	Tribolium castaneum
Arthropoda	Insecta	Coleoptera	Tenebrionidae	Tribolium	Tribolium confusum
Arthropoda	Insecta	Coleoptera	Tenebrionidae	Cynaeus	Cynaeus angustus
Arthropoda	Insecta	Coleoptera	Tenebrionidae	Bius	Bius estriatus
Arthropoda	Insecta	Coleoptera	Tenebrionidae	Coelocnemis	Coelocnemis dilaticollis
Arthropoda	Insecta	Coleoptera	Tenebrionidae	Corticeus	Corticeus substriatus
Arthropoda	Insecta	Coleoptera	Tenebrionidae	Tribolium	Tribolium madens
Arthropoda	Insecta	Coleoptera	Tetratomidae	Tetratoma	Tetratoma concolor
Arthropoda	Insecta	Coleoptera	Throscidae	Aulonothroscus	Aulonothroscus validus
Arthropoda	Insecta	Coleoptera	Throscidae	Pactopus	Pactopus hornii
Arthropoda	Insecta	Coleoptera	Throscidae	Trixagus	Trixagus sericeus
Arthropoda	Insecta	Coleoptera	Trogossitidae	Peltis	Peltis pippingskoeldi
Arthropoda	Insecta	Coleoptera	Trogossitidae	Temnoscheila	Temnoscheila chlorodia
Arthropoda	Insecta	Coleoptera	Elateridae	Limonius	Limonius aeger
Arthropoda	Insecta	Coleoptera	Elateridae	Limonius	Limonius californicus
Arthropoda	Insecta	Coleoptera	Elateridae	Limonius	Limonius canus
Arthropoda	Insecta	Coleoptera	Elateridae	Limonius	Limonius ectypus
Arthropoda	Insecta	Coleoptera	Elateridae	Limonius	Limonius lanei
Arthropoda	Insecta	Coleoptera	Elateridae	Gambrinus	Gambrinus rufihumeralis
Arthropoda	Insecta	Coleoptera	Elateridae	Limonius	Limonius subauratus
Arthropoda	Insecta	Coleoptera	Elateridae	Gambrinus	Gambrinus ursinus
Arthropoda	Insecta	Coleoptera	Elateridae	Limonius	Limonius infuscatus
Arthropoda	Insecta	Coleoptera	Nitidulidae	Brachypterolus	Brachypterolus pulicarius
Arthropoda	Insecta	Coleoptera	Clambidae	Clambus	Clambus vulneratus
Arthropoda	Insecta	Coleoptera	Zopheridae	Aulonium	Aulonium longum
Arthropoda	Insecta	Coleoptera	Zopheridae	Phellopsis	Phellopsis porcata
Arthropoda	Insecta	Coleoptera	Brentidae	Nanophyes	Nanophyes marmoratus
Arthropoda	Insecta	Coleoptera	Brentidae	Rhopalapion	Rhopalapion longirostre
Arthropoda	Insecta	Coleoptera	Brentidae	Trichapion	Trichapion commodum
Arthropoda	Insecta	Coleoptera	Cerambycidae	Ataxia	Ataxia hubbardi
Arthropoda	Insecta	Coleoptera	Cerambycidae	Cortodera	Cortodera coniferae
Arthropoda	Insecta	Coleoptera	Cerambycidae	Cortodera	Cortodera longicornis
Arthropoda	Insecta	Coleoptera	Cerambycidae	Cortodera	Cortodera militaris
Arthropoda	Insecta	Coleoptera	Cerambycidae	Cortodera	Cortodera nitidipennis
Arthropoda	Insecta	Coleoptera	Cerambycidae	Cortodera	Cortodera robusta
Arthropoda	Insecta	Coleoptera	Cerambycidae	Cortodera	Cortodera subpilosa
Arthropoda	Insecta	Coleoptera	Cerambycidae	Dicentrus	Dicentrus bluthneri
Arthropoda	Insecta	Coleoptera	Cerambycidae	Leptalia	Leptalia macilenta
Arthropoda	Insecta	Coleoptera	Cerambycidae	Mecas	Mecas cana
Arthropoda	Insecta	Coleoptera	Cerambycidae	Mecas	Mecas cana saturnina
Arthropoda	Insecta	Coleoptera	Cerambycidae	Mecas	Mecas pergrata
Arthropoda	Insecta	Coleoptera	Cerambycidae	Megasemum	Megasemum asperum
Arthropoda	Insecta	Coleoptera	Cerambycidae	Moneilema	Moneilema annulatum
Arthropoda	Insecta	Coleoptera	Cerambycidae	Neanthophylax	Neanthophylax subvittatus
Arthropoda	Insecta	Coleoptera	Cerambycidae	Oeme	Oeme costata
Arthropoda	Insecta	Coleoptera	Cerambycidae	Plectrodera	Plectrodera scalator
Arthropoda	Insecta	Coleoptera	Cerambycidae	Poecilobrium	Poecilobrium chalybeum
Arthropoda	Insecta	Coleoptera	Cerambycidae	Poliaenus	Poliaenus oregonus
Arthropoda	Insecta	Coleoptera	Cerambycidae	Stenostrophia	Stenostrophia tribalteata
Arthropoda	Insecta	Coleoptera	Cerambycidae	Trichocnemis	Trichocnemis spiculatus
Arthropoda	Insecta	Coleoptera	Cerambycidae	Trichocnemis	Trichocnemis spiculatus neomexicanus
Arthropoda	Insecta	Coleoptera	Cerambycidae	Trichocnemis	Trichocnemis spiculatus spiculatus
Arthropoda	Insecta	Coleoptera	Cerambycidae	Xylocrius	Xylocrius agassizi
Arthropoda	Insecta	Coleoptera	Cerambycidae	Neanthophylax	Neanthophylax mirificus
Arthropoda	Insecta	Coleoptera	Cerambycidae	Lepturobosca	Lepturobosca chrysocoma
Arthropoda	Insecta	Coleoptera	Chrysomelidae	Entomoscelis	Entomoscelis americana
Arthropoda	Insecta	Coleoptera	Chrysomelidae	Pseudoluperus	Pseudoluperus longulus
Arthropoda	Insecta	Coleoptera	Chrysomelidae	Timarcha	Timarcha intricata
Arthropoda	Insecta	Coleoptera	Cerambycidae	Prionus	Prionus fissicornis
Arthropoda	Insecta	Coleoptera	Cerambycidae	Prionus	Prionus imbricornis
Arthropoda	Insecta	Coleoptera	Cerambycidae	Prionus	Prionus californicus
Arthropoda	Insecta	Coleoptera	Cerambycidae	Purpuricenus	Purpuricenus humeralis
Arthropoda	Insecta	Coleoptera	Cerambycidae	Monochamus	Monochamus scutellatus
Arthropoda	Insecta	Coleoptera	Cerambycidae	Monochamus	Monochamus notatus
Arthropoda	Insecta	Coleoptera	Cerambycidae	Monochamus	Monochamus clamator
Arthropoda	Insecta	Coleoptera	Cerambycidae	Monochamus	Monochamus obtusus
Arthropoda	Insecta	Coleoptera	Carabidae	Pasimachus	Pasimachus elongatus
Arthropoda	Insecta	Coleoptera	Coccinellidae	Allenius	Allenius iviei
Arthropoda	Insecta	Coleoptera	Elateridae	Idolus	Idolus debilis
Arthropoda	Insecta	Coleoptera	Elateridae	Idolus	Idolus occidentalis
Arthropoda	Insecta	Coleoptera	Elateridae	Ligmargus	Ligmargus funebris
Arthropoda	Insecta	Coleoptera	Elateridae	Margaiostus	Margaiostus glacialis
Arthropoda	Insecta	Coleoptera	Elateridae	Metanomus	Metanomus insidiosus
Arthropoda	Insecta	Coleoptera	Elateridae	Hemicrepidius	Hemicrepidius ruficornis
Arthropoda	Insecta	Coleoptera	Elateridae	Hemicrepidius	Hemicrepidius carbonatus
Arthropoda	Insecta	Coleoptera	Elateridae	Glyphonyx	Glyphonyx recticollis
Arthropoda	Insecta	Coleoptera	Elateridae	Hemicrepidius	Hemicrepidius memnonius
Arthropoda	Insecta	Coleoptera	Elateridae	Oedostethus	Oedostethus femoralis
Arthropoda	Insecta	Coleoptera	Elateridae	Danosoma	Danosoma brevicorne
Arthropoda	Insecta	Coleoptera	Elateridae	Anchastus	Anchastus cinereipennis
Arthropoda	Insecta	Coleoptera	Elateridae	Athous	Athous nigropilis
Arthropoda	Insecta	Coleoptera	Elateridae	Athous	Athous rufiventris
Arthropoda	Insecta	Coleoptera	Elateridae	Athous	Athous sierrae
Arthropoda	Insecta	Coleoptera	Elateridae	Corymbitodes	Corymbitodes lobatus
Arthropoda	Insecta	Coleoptera	Elateridae	Hadromorphus	Hadromorphus callidus
Arthropoda	Insecta	Coleoptera	Elateridae	Hadromorphus	Hadromorphus glaucus
Arthropoda	Insecta	Coleoptera	Elateridae	Megapenthes	Megapenthes angularis
Arthropoda	Insecta	Coleoptera	Endomychidae	Aphorista	Aphorista laeta
Arthropoda	Insecta	Coleoptera	Eucnemidae	Hylis	Hylis terminalis
Arthropoda	Insecta	Coleoptera	Eucnemidae	Sarpedon	Sarpedon scabrosus
Arthropoda	Insecta	Coleoptera	Haliplidae	Peltodytes	Peltodytes edentulus
Arthropoda	Insecta	Coleoptera	Haliplidae	Peltodytes	Peltodytes callosus
Arthropoda	Insecta	Coleoptera	Heteroceridae	Lapsus	Lapsus tristis
Arthropoda	Insecta	Coleoptera	Heteroceridae	Neoheterocerus	Neoheterocerus gnatho
Arthropoda	Insecta	Coleoptera	Heteroceridae	Neoheterocerus	Neoheterocerus pallidus
Arthropoda	Insecta	Coleoptera	Histeridae	Carcinops	Carcinops pumilio
Arthropoda	Insecta	Coleoptera	Histeridae	Platysoma	Platysoma leconti
Arthropoda	Insecta	Coleoptera	Histeridae	Plegaderus	Plegaderus sayi
Arthropoda	Insecta	Coleoptera	Histeridae	Gnathoncus	Gnathoncus barbatus
Arthropoda	Insecta	Coleoptera	Histeridae	Haeterius	Haeterius tristriatus
Arthropoda	Insecta	Coleoptera	Histeridae	Platysoma	Platysoma punctigerum
Arthropoda	Insecta	Coleoptera	Histeridae	Plegaderus	Plegaderus molestus
Arthropoda	Insecta	Coleoptera	Histeridae	Psiloscelis	Psiloscelis corrosa
Arthropoda	Insecta	Coleoptera	Histeridae	Psiloscelis	Psiloscelis subopaca
Arthropoda	Insecta	Coleoptera	Amphizoidae	Amphizoa	Amphizoa insolens
Arthropoda	Insecta	Coleoptera	Amphizoidae	Amphizoa	Amphizoa lecontei
Arthropoda	Insecta	Coleoptera	Elateridae	Liotrichus	Liotrichus stricklandi
Arthropoda	Insecta	Coleoptera	Elateridae	Liotrichus	Liotrichus umbricola
Arthropoda	Insecta	Coleoptera	Brachyceridae	Tournotaris	Tournotaris bimaculata
Arthropoda	Insecta	Coleoptera	Carabidae	Lionepha	Lionepha erasa
Arthropoda	Insecta	Coleoptera	Nemonychidae	Acromacer	Acromacer bombifrons
Arthropoda	Insecta	Coleoptera	Ptinidae	Anobium	Anobium punctatum
Arthropoda	Insecta	Coleoptera	Anobiidae	Ptinus	Ptinus sexpunctatus
Arthropoda	Insecta	Coleoptera	Cantharidae	Dichelotarsus	Dichelotarsus lygarius
Arthropoda	Insecta	Coleoptera	Cantharidae	Dichelotarsus	Dichelotarsus piniphilus
Arthropoda	Insecta	Coleoptera	Chrysomelidae	Chelymorpha	Chelymorpha cassidea
Arthropoda	Insecta	Coleoptera	Cerambycidae	Tetraopes	Tetraopes femoratus
Arthropoda	Insecta	Coleoptera	Cerambycidae	Tetraopes	Tetraopes annulatus
Arthropoda	Insecta	Coleoptera	Tenebrionidae	Upis	Upis ceramboides
Arthropoda	Insecta	Coleoptera	Buprestidae	Melanophila	Melanophila acuminata
Arthropoda	Insecta	Coleoptera	Cerambycidae	Dectes	Dectes texanus
Arthropoda	Insecta	Coleoptera	Scarabaeidae	Rhyssemus	Rhyssemus sonatus
Arthropoda	Insecta	Coleoptera	Bupestridae	Agrilus	Agrilus anxius
Arthropoda	Insecta	Coleoptera	Bupestridae	Agrilus	Agrilus planipennis
Arthropoda	Insecta	Coleoptera	Bupestridae	Agrilus	Agrilus politus
Arthropoda	Insecta	Coleoptera	Bupestridae	Agrilus	Agrilus malvastri
Arthropoda	Insecta	Coleoptera	Bupestridae	Agrilus	Agrilus hyperici
Arthropoda	Insecta	Coleoptera	Cerambycidae	Arhopalus	Arhopalus rusticus
Arthropoda	Insecta	Coleoptera	Cerambycidae	Arhopalus	Arhopalus foveicollis
Arthropoda	Insecta	Coleoptera	Cerambycidae	Arhopalus	Arhopalus asperatus
Arthropoda	Insecta	Coleoptera	Cerambycidae	Arhopalus	Arhopalus productus
Arthropoda	Insecta	Coleoptera	Cerambycidae	Saperda	Saperda candida
Arthropoda	Insecta	Coleoptera	Cerambycidae	Saperda	Saperda populnea
Arthropoda	Insecta	Coleoptera	Cerambycidae	Saperda	Saperda inornata
Arthropoda	Insecta	Coleoptera	Cerambycidae	Saperda	Saperda calcarata
Arthropoda	Insecta	Coleoptera	Cerambycidae	Saperda	Saperda tridentata
Arthropoda	Insecta	Coleoptera	Cerambycidae	Saperda	Saperda horni
Arthropoda	Insecta	Coleoptera	Cerambycidae	Strangalia	Strangalia bicolor
Arthropoda	Insecta	Coleoptera	Cerambycidae	Strangalia	Strangalia luteicornis
Arthropoda	Insecta	Coleoptera	Cerambycidae	Trachysida	Trachysida aspera
Arthropoda	Insecta	Coleoptera	Chrysomelidae	Cryptocephalus	Cryptocephalus spurcus
Arthropoda	Insecta	Coleoptera	Buprestidae	Dicerca	Dicerca callosa
Arthropoda	Insecta	Coleoptera	Buprestidae	Dicerca	Dicerca tenebrosa
Arthropoda	Insecta	Coleoptera	Buprestidae	Dicerca	Dicerca tenebrica
Arthropoda	Insecta	Coleoptera	Chrysomelidae	Syneta	Syneta pilosa
Arthropoda	Insecta	Coleoptera	Chrysomelidae	Syneta	Syneta hamata
Arthropoda	Insecta	Coleoptera	Cleridae	Enoclerus	Enoclerus sphegeus
Arthropoda	Insecta	Coleoptera	Buprestidae	Buprestis	Buprestis aurulenta
Arthropoda	Insecta	Coleoptera	Buprestidae	Buprestis	Buprestis confluenta
Arthropoda	Insecta	Coleoptera	Buprestidae	Buprestis	Buprestis maculativentris
Arthropoda	Insecta	Coleoptera	Buprestidae	Buprestis	Buprestis lyrata
Arthropoda	Insecta	Coleoptera	Buprestidae	Buprestis	Buprestis adjecta
Arthropoda	Insecta	Coleoptera	Buprestidae	Buprestis	Buprestis intricata
Arthropoda	Insecta	Coleoptera	Buprestidae	Buprestis	Buprestis langii
Arthropoda	Insecta	Coleoptera	Scarabaeidae	Phanaeus	Phanaeus vindex
Arthropoda	Insecta	Coleoptera	Staphylinidae	Tachinus	Tachinus basalis
Arthropoda	Insecta	Coleoptera	Staphylinidae	Tachinus	Tachinus elongatus
Arthropoda	Insecta	Coleoptera	Staphylinidae	Tachinus	Tachinus angustatus
Arthropoda	Insecta	Coleoptera	Staphylinidae	Tachinus	Tachinus nigricornis
Arthropoda	Insecta	Coleoptera	Cerambycidae	Typocerus	Typocerus balteatus
Arthropoda	Insecta	Coleoptera	Cerambycidae	Typocerus	Typocerus octonotatus
Arthropoda	Insecta	Coleoptera	Cerambycidae	Typocerus	Typocerus velutinus
Arthropoda	Insecta	Coleoptera	Chrysomelidae	Saxinis	Saxinis saucia
Arthropoda	Insecta	Coleoptera	Monotomidae	Rhizophagus	Rhizophagus pseudobrunneus
Arthropoda	Insecta	Coleoptera	Mordellidae	Mordellina	Mordellina pustulata
Arthropoda	Insecta	Coleoptera	Chrysomelidae	Pachybrachis	Pachybrachis bivittatus
Arthropoda	Insecta	Coleoptera	Chrysomelidae	Pachybrachis	Pachybrachis abdominalis
Arthropoda	Insecta	Coleoptera	Chrysomelidae	Pachybrachis	Pachybrachis melanostictus
Arthropoda	Insecta	Coleoptera	Tenebrionidae	Nalassus	Nalassus convexulus
Arthropoda	Insecta	Coleoptera	Cerambycidae	Astylopsis	Astylopsis sexguttata
Arthropoda	Insecta	Coleoptera	Cerambycidae	Batyle	Batyle suturalis
Arthropoda	Insecta	Coleoptera	Cerambycidae	Batyle	Batyle suturalis pearsalli
Arthropoda	Insecta	Coleoptera	Cerambycidae	Batyle	Batyle ignicollis
Arthropoda	Insecta	Coleoptera	Cerambycidae	Batyle	Batyle ignicollis ignicollis
Arthropoda	Insecta	Coleoptera	Carabidae	Ellipsoptera	Ellipsoptera nevadica
Arthropoda	Insecta	Coleoptera	Carabidae	Ellipsoptera	Ellipsoptera nevadica knausii
Arthropoda	Insecta	Coleoptera	Carabidae	Parvindela	Parvindela terricola
Arthropoda	Insecta	Coleoptera	Carabidae	Parvindela	Parvindela terricola imperfecta
Arthropoda	Insecta	Coleoptera	Carabidae	Parvindela	Parvindela terricola terricola
Arthropoda	Insecta	Coleoptera	Carabidae	Parvindela	Parvindela terricola cinctipennis
Arthropoda	Insecta	Coleoptera	Carabidae	Ellipsoptera	Ellipsoptera cuprascens
Arthropoda	Insecta	Coleoptera	Carabidae	Clivina	Clivina fossor
Arthropoda	Insecta	Coleoptera	Carabidae	Anisodactylus	Anisodactylus harrisii
Arthropoda	Insecta	Coleoptera	Carabidae	Anisodactylus	Anisodactylus nigrita
Arthropoda	Insecta	Coleoptera	Carabidae	Anisodactylus	Anisodactylus sanctaecrucis
Arthropoda	Insecta	Coleoptera	Cerambycidae	Xylotrechus	Xylotrechus annosus
Arthropoda	Insecta	Coleoptera	Cerambycidae	Xylotrechus	Xylotrechus convergens
Arthropoda	Insecta	Coleoptera	Cerambycidae	Xylotrechus	Xylotrechus undulatus
Arthropoda	Insecta	Coleoptera	Cerambycidae	Xylotrechus	Xylotrechus mormonus
Arthropoda	Insecta	Coleoptera	Cerambycidae	Xylotrechus	Xylotrechus longitarsis
Arthropoda	Insecta	Coleoptera	Cucujidae	Cucujus	Cucujus clavipes
Arthropoda	Insecta	Coleoptera	Chrysomelidae	Leptinotarsa	Leptinotarsa decemlineata
Arthropoda	Insecta	Coleoptera	Carabidae	Opisthius	Opisthius richardsoni
Arthropoda	Insecta	Coleoptera	Carabidae	Oxypselaphus	Oxypselaphus pusillus
Arthropoda	Insecta	Coleoptera	Carabidae	Piosoma	Piosoma setosum
Arthropoda	Insecta	Coleoptera	Chrysomelidae	Calligrapha	Calligrapha californica
Arthropoda	Insecta	Coleoptera	Chrysomelidae	Calligrapha	Calligrapha californica coreopsivora
Arthropoda	Insecta	Coleoptera	Chrysomelidae	Calligrapha	Calligrapha multipunctata
Arthropoda	Insecta	Coleoptera	Chrysomelidae	Calligrapha	Calligrapha lunata
Arthropoda	Insecta	Coleoptera	Chrysomelidae	Calligrapha	Calligrapha verrucosa
Arthropoda	Insecta	Coleoptera	Staphylinidae	Aleochara	Aleochara castaneipennis
Arthropoda	Insecta	Coleoptera	Staphylinidae	Aleochara	Aleochara bimaculata
Arthropoda	Insecta	Coleoptera	Staphylinidae	Aleochara	Aleochara verna
Arthropoda	Insecta	Coleoptera	Staphylinidae	Aleochara	Aleochara laramiensis
Arthropoda	Insecta	Coleoptera	Carabidae	Badister	Badister grandiceps
Arthropoda	Insecta	Coleoptera	Carabidae	Badister	Badister neopulchellus
Arthropoda	Insecta	Coleoptera	Carabidae	Selenophorus	Selenophorus planipennis
Arthropoda	Insecta	Coleoptera	Trachypachidae	Trachypachus	Trachypachus inermis
[truncated: 14,998 more rows]

## Sheet: Table S2
Table S2 MPG-AL BINs
Unique Bins (1140) - Members 5158
BIN	TotalMembers	Taxa	Count in Project
BOLD:ADI6348	2	Elachistidae	2
BOLD:ADI6445	2	Aleiodes borealis	2
BOLD:ADI6832	1	Tiphiidae	1
BOLD:ADI7229	2	Tettigoniidae	2
BOLD:ADI8010	1	Chrysomelidae	1
BOLD:ADI9043	16	Chionodes	15
BOLD:ADI9043	16	Gelechiinae	1
BOLD:ADI9542	1	Macrocentrinae	1
BOLD:ADI9795	5	Amydria	5
BOLD:ADJ0170	1	Simuliidae	1
BOLD:ADJ0303	1	Chrysopinae	1
BOLD:ADJ1254	2	Aleiodes	2
BOLD:ADJ1775	25	Limoniidae	25
BOLD:ADJ2779	1	Pelochrista	1
BOLD:ADJ4540	1	Dichelonyx	1
BOLD:ADJ5242	1	Gelechiidae	1
BOLD:ADP5174	1	Rogadinae	1
BOLD:ADQ1004	4	Mutillidae	4
BOLD:ADQ5537	2	Ichneumonidae	2
BOLD:ADQ7019	2	Acleris	1
BOLD:ADQ7019	2	Acleris nivisellana	1
BOLD:ADQ7847	1	Aleuropteryginae	1
BOLD:ADQ8049	2	Empididae	2
BOLD:ADQ8760	1	Eulophidae	1
BOLD:ADQ9070	11	Chionodes	11
BOLD:ADQ9148	3	Achilidae	3
BOLD:ADQ9238	1	Chironomidae	1
BOLD:ADQ9481	4	Cardiophorinae	4
BOLD:ADQ9797	1	Mycetoporus neotomae	1
BOLD:ADR0035	2	Heptageniinae	2
BOLD:ADR0233	1	Gelechiinae	1
BOLD:ADR0622	1	Semioscopis packardella	1
BOLD:ADR1358	4	Lepidoptera	4
BOLD:ADY0180	4	Acrididae	4
BOLD:ADY3503	1	Acrididae	1
BOLD:ADZ8366	1	Nysson	1
BOLD:ADZ8378	1	Erythraeidae	1
BOLD:ADZ8409	5	Tapinoma	5
BOLD:ADZ8427	9	Mycetophilidae	9
BOLD:ADZ8493	3	Cecidomyiidae	3
BOLD:ADZ8553	4	Sarcophagidae	4
BOLD:ADZ8655	1	Tachinidae	1
BOLD:ADZ8697	2	Cecidomyiidae	2
BOLD:ADZ8755	29	Ceuthophilus	29
BOLD:ADZ8758	1	Iteaphilidae	1
BOLD:ADZ8800	1	Arachnida	1
BOLD:ADZ8819	21	Chironomidae	21
BOLD:ADZ8853	2	Erythraeidae	2
BOLD:ADZ8907	3	Agromyzidae	3
BOLD:ADZ8918	72	Dolichopodidae	72
BOLD:ADZ8995	2	Zodion	2
BOLD:ADZ8999	2	Dolichopodidae	2
BOLD:ADZ9049	2	Cicadellidae	2
BOLD:ADZ9080	2	Agromyzidae	2
BOLD:ADZ9106	1	Barylypa	1
BOLD:ADZ9135	43	Cicadellidae	43
BOLD:ADZ9157	1	Micaria	1
BOLD:ADZ9159	1	Ichneumonidae	1
BOLD:ADZ9197	2	Andrena	2
BOLD:ADZ9199	16	Chironomidae	16
BOLD:ADZ9207	20	Cecidomyiidae	20
BOLD:ADZ9220	1	Cecidomyiidae	1
BOLD:ADZ9246	1	Empididae	1
BOLD:ADZ9267	5	Melyridae	5
BOLD:ADZ9269	1	Melyridae	1
BOLD:ADZ9307	1	Mesostigmata	1
BOLD:ADZ9333	1	Sparasion	1
BOLD:ADZ9456	3	Cecidomyiidae	3
BOLD:ADZ9477	1	Cecidomyiidae	1
BOLD:ADZ9478	2	Agromyzidae	2
BOLD:ADZ9521	3	Hymenoptera	3
BOLD:ADZ9532	19	Blaesoxipha	19
BOLD:ADZ9533	2	Cecidomyiidae	2
BOLD:ADZ9601	4	Cecidomyiidae	4
BOLD:ADZ9636	1	Phyllonorycter apparella	1
BOLD:ADZ9639	10	Chetogena	10
BOLD:ADZ9724	1	Cecidomyiidae	1
BOLD:ADZ9738	88	Chrysomelidae	88
BOLD:ADZ9772	2	Ceratopogonidae	2
BOLD:ADZ9808	19	Bibiodes aestiva	18
BOLD:ADZ9808	19	Bibionidae	1
BOLD:ADZ9826	16	Encyrtidae	16
BOLD:ADZ9827	6	Stratiomyidae	6
BOLD:ADZ9839	4	Cecidomyiidae	4
BOLD:ADZ9852	18	Bombyliidae	18
BOLD:ADZ9905	1	Agromyzidae	1
BOLD:ADZ9920	2	Cecidomyiidae	2
BOLD:ADZ9960	10	Chironomidae	10
BOLD:ADZ9974	45	Erythracarinae	45
BOLD:ADZ9978	1	Cecidomyiidae	1
BOLD:ADZ9993	2	Kybos	2
BOLD:AEA0007	49	Callilepis eremella	49
BOLD:AEA0016	1	Aphis	1
BOLD:AEA0017	1	Essigella	1
BOLD:AEA0052	25	Holopogon	25
BOLD:AEA0053	7	Holopogon	7
BOLD:AEA0064	1	Scheloribatidae	1
BOLD:AEA0065	2	Cecidomyiidae	2
BOLD:AEA0080	1	Agrypon	1
BOLD:AEA0108	2	Ripiphoridae	2
BOLD:AEA0216	4	Tettigoniidae	4
BOLD:AEA0225	6	Mastrus	6
BOLD:AEA0230	3	Galumnidae	3
BOLD:AEA0243	8	Chironomidae	8
BOLD:AEA0336	25	Hybotidae	25
BOLD:AEA0338	4	Ichneumonidae	4
BOLD:AEA0347	1	Lauxaniidae	1
BOLD:AEA0352	4	Forcipata	4
BOLD:AEA0379	3	Micaria	3
BOLD:AEA0387	4	Chilopoda	4
BOLD:AEA0391	3	Cecidomyiidae	3
BOLD:AEA0400	6	Bombyliidae	6
BOLD:AEA0405	2	Oxythrips	2
BOLD:AEA0410	1	Tachinidae	1
BOLD:AEA0426	1	Melyridae	1
BOLD:AEA0430	1	Chrysomelidae	1
BOLD:AEA0447	53	Scutacaridae	53
BOLD:AEA0448	2	Erythracarinae	2
BOLD:AEA0524	7	Amphivectura	7
BOLD:AEA0543	22	Hebecephalus	22
BOLD:AEA0550	2	Chironomidae	2
BOLD:AEA0606	20	Parasitidae	20
BOLD:AEA0624	25	Listrus	25
BOLD:AEA0631	1	Pemphredonidae	1
BOLD:AEA0634	3	Sciaridae	3
BOLD:AEA0640	10	Phoridae	10
BOLD:AEA0728	11	Tapinoma	11
BOLD:AEA0749	1	Scymnus	1
BOLD:AEA0760	1	Dolichopodidae	1
BOLD:AEA0897	1	Ichneumonidae	1
BOLD:AEA0929	2	Argia	2
BOLD:AEA0983	1	Ceratopogonidae	1
BOLD:AEA0987	1	Phytoseiidae	1
BOLD:AEA1063	131	Scraptiidae	131
BOLD:AEA1094	1	Lonchaeidae	1
BOLD:AEA1156	1	Cenocoeliinae	1
BOLD:AEA1187	23	Attalus	23
BOLD:AEA1219	4	Gelechiidae	4
BOLD:AEA1233	22	Malenka	22
BOLD:AEA1240	13	Formicidae	13
BOLD:AEA1250	1	Micaria	1
BOLD:AEA1259	51	Meinertellidae	51
BOLD:AEA1281	6	Chionodes	6
BOLD:AEA1339	1	Chrysididae	1
BOLD:AEA1346	1	Chironomidae	1
BOLD:AEA1367	2	Listrus	2
BOLD:AEA1373	3	Cecidomyiidae	3
BOLD:AEA1380	1	Dusona	1
BOLD:AEA1463	15	Formicidae	15
BOLD:AEA1469	25	Cicadellidae	25
BOLD:AEA1480	5	Bombyliidae	5
BOLD:AEA1498	15	Psilidae	15
BOLD:AEA1526	3	Hybotidae	3
BOLD:AEA1673	2	Tabanidae	2
BOLD:AEA1680	26	Bombyliidae	26
BOLD:AEA1726	2	Cecidomyiidae	2
BOLD:AEA1739	1	Chironomidae	1
BOLD:AEA1761	2	Chironomidae	2
BOLD:AEA1797	51	Xystodesmidae	51
BOLD:AEA1811	1	Ichneumonidae	1
BOLD:AEA1817	3	Tachinidae	3
BOLD:AEA1859	2	Chironomidae	2
BOLD:AEA1902	1	Ichneumonidae	1
BOLD:AEA1905	1	Encyrtidae	1
BOLD:AEA1911	1	Torymidae	1
BOLD:AEA1926	3	Camptochaeta	3
BOLD:AEA1975	1	Chironomidae	1
BOLD:AEA2005	57	Bourletiellidae	57
BOLD:AEA2065	1	Cecidomyiidae	1
BOLD:AEA2073	74	Melyridae	74
BOLD:AEA2132	4	Asilidae	4
BOLD:AEA2240	1	Conopidae	1
BOLD:AEA2396	4	Chironomidae	4
BOLD:AEA2425	1	Stigmella	1
BOLD:AEA2426	14	Cecidomyiidae	14
BOLD:AEA2448	4	Poduromorpha	4
BOLD:AEA2466	9	Erythraeidae	9
BOLD:AEA2474	9	Togwoteeus biceps	9
BOLD:AEA2502	1	Agromyzidae	1
BOLD:AEA2514	1	Ichneumonidae	1
BOLD:AEA2596	1	Empididae	1
BOLD:AEA2635	2	Entomobryomorpha	1
BOLD:AEA2635	2	Tomoceridae	1
BOLD:AEA2655	1	Cecidomyiidae	1
BOLD:AEA2667	4	Eana	4
BOLD:AEA2674	249	Amphivectura	249
BOLD:AEA2684	1	Aeolothrips	1
BOLD:AEA2730	3	Ceratopogonidae	3
BOLD:AEA2733	7	Arrenuridae	7
BOLD:AEA2864	1	Cecidomyiidae	1
BOLD:AEA2875	204	Rhexoza	204
BOLD:AEA2896	23	Entomobryomorpha	22
BOLD:AEA2896	23	Tomoceridae	1
BOLD:AEA2969	8	Cecidomyiidae	8
BOLD:AEA2999	3	Chironomidae	3
BOLD:AEA3030	6	Ascogaster	6
BOLD:AEA3042	14	Chironomidae	14
BOLD:AEA3053	230	Hybotidae	230
BOLD:AEA3079	7	Agriotes	7
BOLD:AEA3120	2	Melyridae	2
BOLD:AEA3133	2	Dolichopodidae	2
BOLD:AEA3191	18	Agromyzidae	18
BOLD:AEA3237	2	Lonchaeidae	2
BOLD:AEA3246	1	Sciaridae	1
BOLD:AEA3260	45	Thrips	45
BOLD:AEA3300	4	Bourletiella	4
BOLD:AEA3343	12	Cecidomyiidae	12
BOLD:AEA3366	78	Cicadellidae	78
BOLD:AEA3405	3	Ichneumonidae	3
BOLD:AEA3416	2	Rogadinae	2
BOLD:AEA3431	1	Cecidomyiidae	1
BOLD:AEA3440	1	Torymidae	1
BOLD:AEA3441	3	Ichneumonidae	3
BOLD:AEA3534	31	Formicidae	31
BOLD:AEA3553	3	Andrena	3
BOLD:AEA3562	1	Eulophidae	1
BOLD:AEA3610	1	Cicadellidae	1
BOLD:AEA3621	6	Phoridae	6
BOLD:AEA3965	10	Henicopidae	10
BOLD:AEA5635	7	Mutillidae	7
BOLD:AEA7533	4	Erythracarinae	4
BOLD:AEA7678	3	Myrmosidae	3
BOLD:AEA8260	1	Parasitidae	1
BOLD:AEA8261	1	Bdellidae	1
BOLD:AEA8262	2	Colladonus	2
BOLD:AEA8300	1	Conopidae	1
BOLD:AEA8338	4	Sarcoptiformes	4
BOLD:AEA8339	4	Erythraeidae	4
BOLD:AEA8349	1	Encyrtidae	1
BOLD:AEA8353	1	Cecidomyiidae	1
BOLD:AEA8357	1	Hypsosinga funebris	1
BOLD:AEA8371	2	Cecidomyiidae	2
BOLD:AEA8373	4	Paradelia	4
BOLD:AEA8383	2	Miridae	2
BOLD:AEA8442	1	Melyridae	1
BOLD:AEA8447	45	Sciaridae	45
BOLD:AEA8465	9	Phyllotreta	9
BOLD:AEA8476	1	Bombyliidae	1
BOLD:AEA8532	1	Staphylininae	1
BOLD:AEA8537	3	Acropiesta	3
BOLD:AEA8546	1	Dibrachys	1
BOLD:AEA8581	1	Agonochaetia	1
BOLD:AEA8606	5	Schizocosa maxima	5
BOLD:AEA8656	2	Arachnida	2
BOLD:AEA8676	1	Coniopteryx	1
BOLD:AEA8689	1	Sciaridae	1
BOLD:AEA8708	1	Sciaridae	1
BOLD:AEA8712	14	Erythracarinae	14
BOLD:AEA8782	1	Neanuridae	1
BOLD:AEA8792	2	Tiphiidae	2
BOLD:AEA8820	2	Sarcophagidae	2
BOLD:AEA8859	2	Sweltsa	2
BOLD:AEA8877	25	Pardosa ontariensis	25
BOLD:AEA8925	8	Formicidae	8
BOLD:AEA8927	1	Cecidomyiidae	1
BOLD:AEA9036	1	Nepticulidae	1
BOLD:AEA9055	2	Scythrididae	2
BOLD:AEA9088	1	Eremaeidae	1
BOLD:AEA9099	9	Erythracarinae	9
BOLD:AEA9105	4	Xystodesmidae	4
BOLD:AEA9106	1	Chordeumatida	1
BOLD:AEA9122	4	Torrenticolidae	4
BOLD:AEA9128	6	Sarcoptiformes	6
BOLD:AEA9186	2	Oribatulidae	2
BOLD:AEA9203	18	Phytomyptera	18
BOLD:AEA9328	13	Erythracarinae	13
BOLD:AEA9343	1	Empididae	1
BOLD:AEA9365	26	Chironomidae	26
BOLD:AEA9398	3	Bombyliidae	3
BOLD:AEA9458	4	Gnaphosidae	4
BOLD:AEA9472	1	Cecidomyiidae	1
BOLD:AEA9523	16	Erythracarinae	16
BOLD:AEA9524	1	Trombidiidae	1
BOLD:AEA9525	8	Trombidiidae	8
BOLD:AEA9529	2	Julidae	2
BOLD:AEA9607	1	Orthocladius	1
BOLD:AEA9624	2	Torymus	2
BOLD:AEA9629	1	Zelotes	1
BOLD:AEA9642	1	Ichneumonidae	1
BOLD:AEA9654	4	Trypoxylon	4
BOLD:AEA9657	1	Pseudococcidae	1
BOLD:AEA9660	2	Leucopis	2
BOLD:AEA9661	1	Asilidae	1
BOLD:AEA9664	2	Conopidae	2
BOLD:AEA9673	1	Aleuropteryginae	1
BOLD:AEA9689	5	Sciaridae	5
BOLD:AEA9773	3	Aenigmatias	3
BOLD:AEA9815	1	Cheliferidae	1
BOLD:AEA9816	22	Sciaridae	22
BOLD:AEA9821	1	Chironomidae	1
BOLD:AEA9826	5	Arachnida	5
BOLD:AEA9834	1	Lygistorrhininae	1
BOLD:AEA9851	7	Forficulidae	7
BOLD:AEA9861	2	Erythraeidae	2
BOLD:AEA9881	18	Botanophila	18
BOLD:AEA9910	1	Tydeidae	1
BOLD:AEA9939	1	Sciaridae	1
BOLD:AEA9949	1	Tortricidae	1
BOLD:AEA9964	2	Erythraeidae	2
BOLD:AEA9966	1	Erythracarinae	1
BOLD:AEA9985	1	Symphypleona	1
BOLD:AEB0018	1	Bruchinae	1
BOLD:AEB0019	3	Arachnida	3
BOLD:AEB0020	1	Eremaeidae	1
BOLD:AEB0023	1	Cecidomyiidae	1
BOLD:AEB0032	1	Micaria	1
BOLD:AEB0035	13	Aleocharinae	13
BOLD:AEB0044	1	Tortricidae	1
BOLD:AEB0045	1	Tortricidae	1
BOLD:AEB0059	10	Dictyopharidae	10
BOLD:AEB0069	2	Chironomidae	2
BOLD:AEB0084	1	Cecidomyiidae	1
BOLD:AEB0087	3	Cecidomyiidae	3
BOLD:AEB0107	1	Agromyzidae	1
BOLD:AEB0135	4	Cecidomyiidae	4
BOLD:AEB0155	1	Cicadellidae	1
BOLD:AEB0171	1	Cecidomyiidae	1
BOLD:AEB0175	1	Aptinothrips	1
BOLD:AEB0178	1	Erythridula	1
BOLD:AEB0195	2	Bombyliidae	2
BOLD:AEB0201	1	Cantharidae	1
BOLD:AEB0214	1	Calosoma	1
BOLD:AEB0225	1	Arachnida	1
BOLD:AEB0233	5	Eulophidae	5
BOLD:AEB0268	1	Chironomidae	1
BOLD:AEB0269	1	Cecidomyiidae	1
BOLD:AEB0313	9	Cydnidae	9
BOLD:AEB0321	1	Cecidomyiidae	1
BOLD:AEB0329	1	Conopidae	1
BOLD:AEB0330	1	Sciaridae	1
BOLD:AEB0345	5	Proctotrupidae	5
BOLD:AEB0352	3	Conopidae	3
BOLD:AEB0353	1	Cecidomyiidae	1
BOLD:AEB0368	10	Parasitidae	10
BOLD:AEB0369	1	Arachnida	1
BOLD:AEB0383	7	Pagasa	7
BOLD:AEB0398	1	Latalus	1
BOLD:AEB0414	2	Bucculatrix	2
BOLD:AEB0454	1	Sciaridae	1
BOLD:AEB0486	1	Forcipata	1
BOLD:AEB0487	5	Forcipata	5
BOLD:AEB0488	3	Cecidomyiidae	3
BOLD:AEB0495	1	Chironomidae	1
BOLD:AEB0501	1	Sitona	1
BOLD:AEB0511	19	Sarcoptiformes	19
BOLD:AEB0525	4	Poduromorpha	4
BOLD:AEB0558	2	Bdellidae	2
BOLD:AEB0561	1	Cecidomyiidae	1
BOLD:AEB0571	13	Sciaridae	13
BOLD:AEB0586	1	Chrysomelidae	1
BOLD:AEB0600	4	Boletina	4
BOLD:AEB0607	3	Macrocentrus	3
BOLD:AEB0627	10	Bombyliidae	10
BOLD:AEB0651	1	Astata	1
BOLD:AEB0696	2	Dermestidae	2
BOLD:AEB0748	1	Empididae	1
BOLD:AEB0755	1	Dichrorampha	1
BOLD:AEB0764	2	Agromyzidae	2
BOLD:AEB0791	1	Cecidomyiidae	1
BOLD:AEB0812	1	Hypocyphtini	1
BOLD:AEB0813	6	Melyridae	6
BOLD:AEB0815	2	Leiodidae	2
BOLD:AEB0862	2	Arachnida	2
BOLD:AEB0868	1	Cecidomyiidae	1
BOLD:AEB0870	3	Stratiomyidae	3
BOLD:AEB0887	1	Agrypon	1
BOLD:AEB0965	20	Erythracarinae	20
BOLD:AEB0972	1	Cecidomyiidae	1
BOLD:AEB0975	2	Sciaridae	2
BOLD:AEB0993	3	Chloropidae	3
BOLD:AEB0994	4	Erythracarinae	4
BOLD:AEB1042	1	Chalcididae	1
BOLD:AEB1048	1	Halticoptera	1
BOLD:AEB1056	3	Sciaridae	3
BOLD:AEB1092	1	Cecidomyiidae	1
BOLD:AEB1130	1	Cecidomyiidae	1
BOLD:AEB1180	1	Cecidomyiidae	1
BOLD:AEB1191	2	Cecidomyiidae	2
BOLD:AEB1220	1	Coleophora	1
BOLD:AEB1230	1	Ulidiidae	1
BOLD:AEB1255	1	Cicadellidae	1
BOLD:AEB1317	1	Chironomidae	1
BOLD:AEB1368	3	Erythraeidae	3
BOLD:AEB1369	3	Erythracarinae	3
BOLD:AEB1379	2	Poduromorpha	2
BOLD:AEB1390	1	Chironomidae	1
BOLD:AEB1391	2	Formicidae	2
BOLD:AEB1413	1	Eulophidae	1
BOLD:AEB1430	2	Entomobryidae	1
BOLD:AEB1430	2	Entomobryomorpha	1
BOLD:AEB1431	1	Typhlocybini	1
BOLD:AEB1438	2	Cecidomyiidae	2
BOLD:AEB1445	3	Chionodes	3
BOLD:AEB1482	1	Coleophoridae	1
BOLD:AEB1487	2	Cecidomyiidae	2
BOLD:AEB1551	3	Anthomyiidae	3
BOLD:AEB1568	2	Bombyliidae	2
BOLD:AEB1571	3	Bdellidae	3
BOLD:AEB1580	1	Sarcoptiformes	1
BOLD:AEB1581	2	Arachnida	2
BOLD:AEB1606	5	Anthicidae	5
BOLD:AEB1607	3	Antrodiaetus	3
BOLD:AEB1620	1	Cecidomyiidae	1
BOLD:AEB1627	1	Phoridae	1
BOLD:AEB1630	1	Achilidae	1
BOLD:AEB1646	1	Cecidomyiidae	1
BOLD:AEB1651	2	Stenocorus	2
BOLD:AEB1701	2	Ichneumonidae	2
BOLD:AEB1714	5	Limoniidae	5
BOLD:AEB1744	1	Tanytarsus	1
BOLD:AEB1745	2	Cecidomyiidae	2
BOLD:AEB1770	1	Ichneumonidae	1
BOLD:AEB1778	1	Chironomidae	1
BOLD:AEB1788	1	Cunaxidae	1
BOLD:AEB1789	1	Arachnida	1
BOLD:AEB1826	2	Tachinidae	2
BOLD:AEB1829	2	Aleocharinae	2
BOLD:AEB1831	2	Symphypleona	2
BOLD:AEB1844	4	Cecidomyiidae	4
BOLD:AEB1849	1	Chilopoda	1
BOLD:AEB1850	1	Lithobiidae	1
BOLD:AEB1934	1	Cecidomyiidae	1
BOLD:AEB1941	23	Drassyllus	23
BOLD:AEB1950	2	Scrobipalpa	2
BOLD:AEB1988	5	Cecidomyiidae	5
BOLD:AEB2020	1	Cecidomyiidae	1
BOLD:AEB2029	7	Ulidiidae	7
BOLD:AEB2030	2	Cecidomyiidae	2
BOLD:AEB2031	1	Cecidomyiidae	1
BOLD:AEB2036	1	Thanatophilus	1
BOLD:AEB2044	1	Bdellidae	1
BOLD:AEB2048	1	Hebecephalus	1
BOLD:AEB2049	2	Habronattus hirsutus	2
BOLD:AEB2050	1	Hypsosinga rubens	1
BOLD:AEB2091	2	Sarcoptiformes	2
BOLD:AEB2129	1	Erythracarinae	1
BOLD:AEB2130	1	Scheloribatidae	1
BOLD:AEB2144	1	Ichneumonidae	1
BOLD:AEB2152	5	Cecidomyiidae	5
BOLD:AEB2155	5	Entomobryomorpha	4
BOLD:AEB2155	5	Isotomidae	1
BOLD:AEB2185	1	Mesostigmata	1
BOLD:AEB2186	1	Arachnida	1
BOLD:AEB2202	3	Eucyrtopogon	3
BOLD:AEB2217	18	Cecidomyiidae	18
BOLD:AEB2253	1	Lithobiidae	1
BOLD:AEB2254	2	Chilopoda	2
BOLD:AEB2289	3	Ichneumonidae	3
BOLD:AEB2358	2	Sciaridae	2
BOLD:AEB2393	24	Cecidomyiidae	24
BOLD:AEB2396	2	Haplodrassus	2
BOLD:AEB2435	1	Limoniidae	1
BOLD:AEB2454	2	Hippodamia	2
BOLD:AEB2515	1	Cecidomyiidae	1
BOLD:AEB2522	2	Cecidomyiidae	2
BOLD:AEB2550	2	Eurytomidae	2
BOLD:AEB2560	5	Mycetophilidae	5
BOLD:AEB2580	6	Arachnida	6
BOLD:AEB2639	3	Miridae	3
BOLD:AEB2643	1	Conopidae	1
BOLD:AEB2660	2	Leiodes	2
BOLD:AEB2662	19	Henicopidae	19
BOLD:AEB2686	1	Miridae	1
BOLD:AEB2711	1	Chironomidae	1
BOLD:AEB2731	2	Brillia	2
BOLD:AEB2738	1	Encyrtidae	1
BOLD:AEB2777	3	Oxyopes	3
BOLD:AEB2781	1	Phidippus whitmani	1
BOLD:AEB2787	13	Empididae	13
BOLD:AEB2813	2	Cecidomyiidae	2
BOLD:AEB2858	1	Erythraeidae	1
BOLD:AEB2866	3	Callobius	3
BOLD:AEB2876	2	Entomobryidae	1
BOLD:AEB2876	2	Entomobryomorpha	1
BOLD:AEB2900	1	Arachnida	1
BOLD:AEB2903	1	Ephydridae	1
BOLD:AEB2915	2	Halictidae	2
BOLD:AEB2916	1	Wroughtonia	1
BOLD:AEB2936	5	Ulidiidae	5
BOLD:AEB2940	69	Formicidae	69
BOLD:AEB2954	4	Erythracarinae	4
BOLD:AEB2956	1	Formicidae	1
BOLD:AEB2957	1	Formicidae	1
BOLD:AEB2959	2	Ichneumonidae	2
BOLD:AEB2968	2	Erythracarinae	2
BOLD:AEB2976	23	Empididae	23
BOLD:AEB3007	9	Aleocharinae	9
BOLD:AEB3009	7	Chironomidae	7
BOLD:AEB3020	2	Chironomidae	2
BOLD:AEB3048	1	Miridae	1
BOLD:AEB3072	10	Erythracarinae	10
BOLD:AEB3073	7	Erythraeidae	7
BOLD:AEB3078	1	Empididae	1
BOLD:AEB3101	1	Pteromalidae	1
BOLD:AEB3103	3	Psilidae	3
BOLD:AEB3113	1	Cecidomyiidae	1
BOLD:AEB3170	1	Chionodes	1
BOLD:AEB3187	1	Melyridae	1
BOLD:AEB3229	1	Entomobryidae	1
BOLD:AEB3271	1	Aturidae	1
BOLD:AEB3300	2	Oxycarenidae	2
BOLD:AEB3310	1	Limoniidae	1
BOLD:AEB3409	1	Mycetophilidae	1
BOLD:AEB3416	3	Sarcoptiformes	3
BOLD:AEB3417	3	Erythracarinae	3
BOLD:AEB3487	1	Miridae	1
BOLD:AEB3504	1	Tachinidae	1
BOLD:AEB3546	13	Trombidiformes	13
BOLD:AEB3547	1	Phytoseiidae	1
BOLD:AEB3554	1	Pardosa ontariensis	1
BOLD:AEB3580	3	Idiocerus	3
BOLD:AEB3618	1	Chyromyidae	1
BOLD:AEB3628	1	Coleophora	1
BOLD:AEB3687	2	Sarcoptiformes	2
BOLD:AEB3719	1	Sarcoptiformes	1
BOLD:AEB3763	3	Pherbellia	3
BOLD:AEB3777	3	Ceratopogonidae	3
BOLD:AEB3806	1	Julidae	1
BOLD:AEB3818	1	Empididae	1
BOLD:AEB3826	2	Pteromalidae	2
BOLD:AEB3828	1	Ceratopogonidae	1
BOLD:AEB3856	1	Crossocerus	1
BOLD:AEB3885	1	Empididae	1
BOLD:AEB3935	21	Hybotidae	21
BOLD:AEB3944	10	Cecidomyiidae	10
BOLD:AEB3951	1	Agromyzidae	1
BOLD:AEB4049	1	Arachnida	1
BOLD:AEB4066	2	Eulasiona	2
BOLD:AEB4071	1	Poduromorpha	1
BOLD:AEB4076	1	Ceraphronidae	1
BOLD:AEB4091	2	Entomobryomorpha	1
BOLD:AEB4091	2	Isotomidae	1
BOLD:AEB4096	1	Pocadicnemis americana	1
BOLD:AEB4112	1	Cecidomyiidae	1
BOLD:AEB4120	1	Eremaeidae	1
BOLD:AEB4121	1	Oribatulidae	1
BOLD:AEB4136	3	Hystrichophora	2
BOLD:AEB4136	3	Hystrichophora stygiana	1
BOLD:AEB4159	2	Mermithidae	2
BOLD:AEB4174	1	Hypnoidus	1
BOLD:AEB4181	5	Lepidoptera	5
BOLD:AEB4190	1	Mesostigmata	1
BOLD:AEB4207	1	Pholeomyia	1
BOLD:AEB4239	10	Symphypleona	10
BOLD:AEB4253	1	Cicadellidae	1
BOLD:AEB4275	3	Conopidae	3
BOLD:AEB4284	2	Hybotidae	2
BOLD:AEB4289	4	Empididae	4
BOLD:AEB4296	1	Cecidomyiidae	1
BOLD:AEB4320	2	Curculionidae	2
BOLD:AEB4327	3	Mesostigmata	3
BOLD:AEB4340	2	Orthocladius	2
BOLD:AEB4343	2	Phyllophaga	2
BOLD:AEB4370	1	Cecidomyiidae	1
BOLD:AEB4419	1	Chironomidae	1
BOLD:AEB4427	3	Cecidomyiidae	3
BOLD:AEB4455	10	Docosia	10
BOLD:AEB4480	10	Entomobryidae	10
BOLD:AEB4484	5	Agulla	5
BOLD:AEB4498	1	Entomobrya	1
BOLD:AEB4510	1	Zele	1
BOLD:AEB4524	10	Pompilidae	10
BOLD:AEB4533	1	Scraptiinae	1
BOLD:AEB4562	1	Tomoceridae	1
BOLD:AEB4571	2	Trichogrammatidae	2
BOLD:AEB4591	1	Cecidomyiidae	1
BOLD:AEB4603	2	Aphalarinae	2
BOLD:AEB4644	1	Eulophidae	1
BOLD:AEB4647	6	Arachnida	6
BOLD:AEB4662	1	Hymenoptera	1
BOLD:AEB4686	1	Melyridae	1
BOLD:AEB4702	2	Trombidiidae	2
BOLD:AEB4706	1	Eurytomidae	1
BOLD:AEB4707	42	Xystodesmidae	42
BOLD:AEB4714	1	Carabidae	1
BOLD:AEB4765	2	Chironomidae	2
BOLD:AEB4772	1	Bombyliidae	1
BOLD:AEB4776	1	Aleocharinae	1
BOLD:AEB4872	8	Psilidae	8
BOLD:AEB4880	14	Mycetophilidae	14
BOLD:AEB4893	2	Ichneumonidae	2
BOLD:AEB4901	4	Cecidomyiidae	4
BOLD:AEB4914	1	Eupodidae	1
BOLD:AEB4915	1	Erythraeidae	1
BOLD:AEB4955	2	Trombidiidae	2
BOLD:AEB4975	1	Cecidomyiidae	1
BOLD:AEB4989	3	Aeolothripidae	3
BOLD:AEB4995	1	Chelonus	1
BOLD:AEB5016	1	Phalangium	1
BOLD:AEB5017	3	Togwoteeus biceps	3
BOLD:AEB5023	2	Erythracarinae	2
BOLD:AEB5031	1	Keroplatidae	1
BOLD:AEB5039	10	Elateridae	10
BOLD:AEB5042	2	Cecidomyiidae	2
BOLD:AEB5048	1	Coccinellidae	1
BOLD:AEB5052	1	Pteromalidae	1
BOLD:AEB5058	1	Cecidomyiidae	1
BOLD:AEB5068	1	Triaspis	1
BOLD:AEB5084	3	Pseudococcidae	3
BOLD:AEB5148	1	Cecidomyiidae	1
BOLD:AEB5150	2	Sciaridae	2
BOLD:AEB5158	1	Cecidomyiidae	1
BOLD:AEB5182	1	Agromyzidae	1
BOLD:AEB5202	6	Belytinae	6
BOLD:AEB5269	5	Hybotidae	5
BOLD:AEB5270	1	Sciaridae	1
BOLD:AEB5288	1	Sciaridae	1
BOLD:AEB5330	1	Digamasellidae	1
BOLD:AEB5331	1	Scheloribatidae	1
BOLD:AEB5332	2	Erythraeidae	2
BOLD:AEB5335	1	Cecidomyiidae	1
BOLD:AEB5391	6	Erythracarinae	6
BOLD:AEB5443	1	Ichneumonidae	1
BOLD:AEB5450	1	Cecidomyiidae	1
BOLD:AEB5526	1	Elateridae	1
BOLD:AEB5542	2	Rhagidiidae	2
BOLD:AEB5548	1	Hybotidae	1
BOLD:AEB5565	1	Calosoma	1
BOLD:AEB5593	2	Cecidomyiidae	2
BOLD:AEB5596	31	Sciaridae	31
BOLD:AEB5599	1	Cecidomyiidae	1
BOLD:AEB5602	3	Cecidomyiidae	3
BOLD:AEB5611	6	Empididae	6
BOLD:AEB5612	150	Empididae	150
BOLD:AEB5615	2	Aleocharinae	2
BOLD:AEB5699	2	Ceratophyllidae	2
BOLD:AEB5704	1	Symphypleona	1
BOLD:AEB5771	2	Cecidomyiidae	2
BOLD:AEB5814	2	Aulagromyza	2
BOLD:AEB5866	4	Cecidomyiidae	4
BOLD:AEB5908	1	Aphididae	1
BOLD:AEB5911	1	Arachnida	1
BOLD:AEB5916	1	Entomobryidae	1
BOLD:AEB5918	8	Entomobryomorpha	7
BOLD:AEB5918	8	Isotomidae	1
BOLD:AEB5919	1	Entomobryidae	1
BOLD:AEB5920	1	Entomobryidae	1
BOLD:AEB5936	2	Eulophidae	2
BOLD:AEB5951	1	Mastrus	1
BOLD:AEB5998	1	Cecidomyiidae	1
BOLD:AEB6028	11	Frankliniella	11
BOLD:AEB6060	4	Boletina	4
BOLD:AEB6079	1	Cecidomyiidae	1
BOLD:AEB6088	1	Ceratopogonidae	1
BOLD:AEB6168	1	Bombyliidae	1
BOLD:AEB6301	3	Limoniidae	3
BOLD:AEB6314	1	Cecidomyiidae	1
BOLD:AEB6327	1	Cecidomyiidae	1
BOLD:AEB6333	2	Pellenes peninsularis	2
BOLD:AEB6334	1	Emblyna	1
BOLD:AEB6359	1	Erythraeidae	1
BOLD:AEB6410	1	Cryptocephalus	1
BOLD:AEB6415	1	Ichneumonidae	1
BOLD:AEB6423	3	Phytoseiidae	3
BOLD:AEB6476	7	Chironomidae	7
BOLD:AEB6477	3	Cecidomyiidae	3
BOLD:AEB6484	1	Pteromalidae	1
BOLD:AEB6490	1	Cecidomyiidae	1
BOLD:AEB6502	10	Melyridae	10
BOLD:AEB6503	3	Melyridae	3
BOLD:AEB6534	2	Bruchinae	2
BOLD:AEB6551	10	Melyridae	10
BOLD:AEB6597	2	Bombyliidae	2
BOLD:AEB6663	2	Listrus	2
BOLD:AEB6679	2	Cecidomyiidae	2
BOLD:AEB6699	1	Tetranychidae	1
BOLD:AEB6710	1	Cicadellidae	1
BOLD:AEB6740	4	Oribatulidae	4
BOLD:AEB6765	1	Erythraeidae	1
BOLD:AEB6856	2	Chironomidae	2
BOLD:AEB6891	1	Asilidae	1
BOLD:AEB6900	10	Halictophagidae	10
BOLD:AEB6908	1	Phlaeothripidae	1
BOLD:AEB6911	2	Cecidomyiidae	2
BOLD:AEB6915	1	Cecidomyiidae	1
BOLD:AEB6916	1	Leucopis	1
BOLD:AEB7062	1	Mutillidae	1
BOLD:AEB7063	1	Sparasion	1
BOLD:AEB7065	1	Meloe	1
BOLD:AEB7133	2	Sciaridae	2
BOLD:AEB7138	1	Cecidomyiidae	1
BOLD:AEB7227	1	Cecidomyiidae	1
BOLD:AEB7234	1	Ulidiidae	1
BOLD:AEB7238	2	Eurytomidae	2
BOLD:AEB7251	1	Cecidomyiidae	1
BOLD:AEB7265	5	Drymeia	5
BOLD:AEB7278	2	Scatopsciara	2
BOLD:AEB7279	2	Agromyzidae	2
BOLD:AEB7280	1	Cecidomyiidae	1
BOLD:AEB7331	1	Mordellistena	1
BOLD:AEB7342	4	Agromyzidae	4
BOLD:AEB7343	1	Halictidae	1
BOLD:AEB7358	7	Entomobryomorpha	6
BOLD:AEB7358	7	Tomoceridae	1
BOLD:AEB7378	1	Sciaridae	1
BOLD:AEB7384	5	Alleculinae	2
BOLD:AEB7384	5	Tenebrionidae	3
BOLD:AEB7402	1	Cecidomyiidae	1
BOLD:AEB7416	2	Tetranychidae	2
BOLD:AEB7424	6	Irbisia	6
BOLD:AEB7427	1	Cecidomyiidae	1
BOLD:AEB7455	1	Symphypleona	1
BOLD:AEB7457	1	Cecidomyiidae	1
BOLD:AEB7461	1	Formicidae	1
BOLD:AEB7462	2	Sciaridae	2
BOLD:AEB7464	3	Mycetophilidae	3
BOLD:AEB7466	1	Cecidomyiidae	1
BOLD:AEB7494	1	Cecidomyiidae	1
BOLD:AEB7552	1	Pteromalidae	1
BOLD:AEB7553	1	Cecidomyiidae	1
BOLD:AEB7576	1	Cecidomyiidae	1
BOLD:AEB7583	1	Leiodidae	1
BOLD:AEB7597	1	Brachysomida	1
BOLD:AEB7600	2	Cicadellidae	2
BOLD:AEB7653	1	Cecidomyiidae	1
BOLD:AEB7664	1	Cecidomyiidae	1
BOLD:AEB7673	1	Ligyrocoris	1
BOLD:AEB7688	2	Cecidomyiidae	2
BOLD:AEB7707	1	Chironomidae	1
BOLD:AEB7746	1	Mycetophilidae	1
BOLD:AEB7750	1	Cecidomyiidae	1
BOLD:AEB7762	1	Flexamia decora	1
BOLD:AEB7764	1	Agromyzidae	1
BOLD:AEB7785	1	Cecidomyiidae	1
BOLD:AEB7792	1	Coccinellidae	1
BOLD:AEB7795	4	Cecidomyiidae	4
BOLD:AEB7799	1	Platypalpus	1
BOLD:AEB7821	2	Ichneumonidae	2
BOLD:AEB7822	1	Encyrtidae	1
BOLD:AEB7831	1	Katiannidae	1
BOLD:AEB7836	15	Oscinella	15
BOLD:AEB7841	1	Platygastridae	1
BOLD:AEB7849	1	Cecidomyiidae	1
BOLD:AEB7858	3	Cecidomyiidae	3
BOLD:AEB7861	1	Scraptiidae	1
BOLD:AEB7864	1	Cecidomyiidae	1
BOLD:AEB7874	1	Arachnida	1
BOLD:AEB7875	1	Arachnida	1
BOLD:AEB7876	2	Chironomidae	2
BOLD:AEB7901	1	Brevicornu	1
BOLD:AEB7903	2	Campodorus	2
BOLD:AEB7915	1	Rogadinae	1
BOLD:AEB7921	1	Megalotylidae	1
BOLD:AEB7926	1	Sciaridae	1
BOLD:AEB7936	1	Campoletis	1
BOLD:AEB7939	1	Ptinidae	1
BOLD:AEB7943	2	Cecidomyiidae	2
BOLD:AEB7944	1	Cecidomyiidae	1
BOLD:AEB7985	1	Lycaota	1
BOLD:AEB8005	1	Buprestis	1
BOLD:AEB8014	1	Arachnida	1
BOLD:AEB8023	2	Microgastrinae	2
BOLD:AEB8031	1	Empididae	1
BOLD:AEB8044	3	Aptinothrips	3
BOLD:AEB8051	1	Halictus	1
BOLD:AEB8076	8	Platygastridae	8
BOLD:AEB8079	1	Cecidomyiidae	1
BOLD:AEB8085	1	Ichneumonidae	1
BOLD:AEB8141	1	Irbisia	1
BOLD:AEB8144	1	Solierella	1
BOLD:AEB8158	1	Phoridae	1
BOLD:AEB8168	1	Ereynetidae	1
BOLD:AEB8174	1	Chrysididae	1
BOLD:AEB8175	1	Torymidae	1
BOLD:AEB8190	1	Aleiodes	1
BOLD:AEB8250	1	Leiodidae	1
BOLD:AEB8255	1	Cecidomyiidae	1
BOLD:AEB8261	1	Chrysididae	1
BOLD:AEB8270	1	Thripinae	1
BOLD:AEB8279	3	Cecidomyiidae	3
BOLD:AEB8281	1	Tetranychidae	1
BOLD:AEB8286	3	Phoridae	3
BOLD:AEB8315	1	Oscinella	1
BOLD:AEB8333	2	Entomobryomorpha	1
BOLD:AEB8333	2	Isotomidae	1
BOLD:AEB8346	1	Melyridae	1
BOLD:AEB8377	1	Palmodes	1
BOLD:AEB8404	1	Microplitis	1
BOLD:AEB8409	1	Eulophidae	1
BOLD:AEB8412	1	Bourletiellidae	1
BOLD:AEB8419	4	Cecidomyiidae	4
BOLD:AEB8426	1	Cecidomyiidae	1
BOLD:AEB8471	1	Cydnidae	1
BOLD:AEB8473	2	Diplopoda	2
BOLD:AEB8543	1	Mordellidae	1
BOLD:AEB8544	2	Malloewia	2
BOLD:AEB8549	1	Cicadellidae	1
BOLD:AEB8560	1	Pellenes shoshonensis	1
BOLD:AEB8561	1	Exechia	1
BOLD:AEB8572	1	Andrenidae	1
BOLD:AEB8574	1	Agromyzidae	1
BOLD:AEB8575	1	Sparasion	1
BOLD:AEB8592	1	Cecidomyiidae	1
BOLD:AEB8595	4	Cecidomyiidae	4
BOLD:AEB8615	2	Platygastridae	2
BOLD:AEB8618	1	Synopeas	1
BOLD:AEB8620	1	Ichneumonidae	1
BOLD:AEB8628	1	Dolichopodidae	1
BOLD:AEB8646	2	Cecidomyiidae	2
BOLD:AEB8649	3	Sarcoptiformes	3
BOLD:AEB8671	1	Aptinothrips	1
BOLD:AEB8672	1	Apterothrips	1
BOLD:AEB8710	1	Cecidomyiidae	1
BOLD:AEB8750	3	Hybotidae	3
BOLD:AEB8752	6	Scutacaridae	6
BOLD:AEB8761	2	Cecidomyiidae	2
BOLD:AEB8763	1	Cecidomyiidae	1
BOLD:AEB8774	1	Leiodidae	1
BOLD:AEB8776	1	Hybotidae	1
BOLD:AEB8777	2	Cecidomyiidae	2
BOLD:AEB8784	2	Botanophila	2
BOLD:AEB8797	2	Cecidomyiidae	2
BOLD:AEB8825	1	Cecidomyiidae	1
BOLD:AEB8829	1	Chironomidae	1
BOLD:AEB8830	1	Cecidomyiidae	1
BOLD:AEB8833	1	Phoridae	1
BOLD:AEB8840	1	Proctophyllodidae	1
BOLD:AEB8843	1	Asteromyia	1
BOLD:AEB8857	1	Thripinae	1
BOLD:AEB8858	1	Frankliniella	1
BOLD:AEB8863	11	Empididae	11
BOLD:AEB8865	1	Digamasellidae	1
BOLD:AEB8867	5	Megaselia	5
BOLD:AEB8874	8	Togwoteeus biceps	8
BOLD:AEB8891	1	Telenomus	1
BOLD:AEB8899	1	Cecidomyiidae	1
BOLD:AEB8903	1	Xystodesmidae	1
BOLD:AEB8904	1	Scymnus	1
BOLD:AEB8912	2	Anthomyiidae	2
BOLD:AEB8925	6	Dipoena nigra	6
BOLD:AEB8939	3	Cecidomyiidae	3
BOLD:AEB8944	2	Cecidomyiidae	2
BOLD:AEB8949	1	Encyrtidae	1
BOLD:AEB8956	2	Phytomyza illustris	2
BOLD:AEB8961	1	Mesostigmata	1
BOLD:AEB8975	1	Alysiinae	1
BOLD:AEB8982	1	Eurytoma	1
BOLD:AEB8988	1	Chironomidae	1
BOLD:AEB8996	1	Cecidomyiidae	1
BOLD:AEB9045	2	Cecidomyiidae	2
BOLD:AEB9047	2	Synopeas	2
BOLD:AEB9050	1	Opius	1
BOLD:AEB9060	2	Eurytoma	1
BOLD:AEB9060	2	Eurytomidae	1
BOLD:AEB9101	2	Phytomyza	2
BOLD:AEB9102	4	Mycomya	4
BOLD:AEB9110	1	Mycomya	1
BOLD:AEB9113	1	Cecidomyiidae	1
BOLD:AEB9115	2	Mesostigmata	2
BOLD:AEB9119	1	Cecidomyiidae	1
BOLD:AEB9136	1	Aleocharinae	1
BOLD:AEB9137	1	Ephydridae	1
BOLD:AEB9153	1	Piestopleura	1
BOLD:AEB9155	1	Eupodidae	1
BOLD:AEB9174	1	Dinotrema	1
BOLD:AEB9183	1	Ceratina	1
BOLD:AEB9196	1	Cecidomyiidae	1
BOLD:AEB9201	1	Phymatocera	1
BOLD:AEB9202	1	Scelionidae	1
BOLD:AEB9262	2	Cecidomyiidae	2
BOLD:AEB9273	1	Latalus	1
BOLD:AEB9291	1	Cecidomyiidae	1
BOLD:AEB9318	1	Rhagidiidae	1
BOLD:AEB9321	1	Scelionidae	1
BOLD:AEB9323	1	Cecidomyiidae	1
BOLD:AEB9328	1	Limoniidae	1
BOLD:AEB9333	1	Agromyzidae	1
BOLD:AEB9345	5	Sciaridae	5
BOLD:AEB9353	1	Cecidomyiidae	1
BOLD:AEB9366	1	Phora	1
BOLD:AEB9405	2	Eulophidae	2
BOLD:AEB9434	1	Poduromorpha	1
BOLD:AEB9442	2	Cecidomyiidae	2
BOLD:AEB9444	5	Botanophila	5
BOLD:AEB9446	1	Chrysura	1
BOLD:AEB9457	3	Ectemnius	3
BOLD:AEB9467	1	Cecidomyiidae	1
BOLD:AEB9472	1	Cecidomyiidae	1
BOLD:AEB9473	1	Dictynidae	1
BOLD:AEB9490	1	Evarcha	1
BOLD:AEB9494	1	Cecidomyiidae	1
BOLD:AEB9501	1	Oxybelus	1
BOLD:AEB9526	1	Aptinothrips	1
BOLD:AEB9528	1	Aptinothrips	1
BOLD:AEB9531	3	Ephydridae	3
BOLD:AEB9563	1	Mycomya	1
BOLD:AEB9565	1	Hymenoptera	1
BOLD:AEB9600	1	Arachnida	1
BOLD:AEB9630	1	Cecidomyiidae	1
BOLD:AEB9637	4	Phoridae	4
BOLD:AEB9661	2	Eulophidae	2
BOLD:AEB9665	1	Aphididae	1
BOLD:AEB9667	1	Tachinidae	1
BOLD:AEB9668	1	Cecidomyiidae	1
BOLD:AEB9676	2	Cecidomyiidae	2
BOLD:AEB9677	1	Cecidomyiidae	1
BOLD:AEB9690	1	Paederinae	1
BOLD:AEB9704	4	Tomosvaryella	4
BOLD:AEB9731	2	Phytomyza	2
BOLD:AEB9741	1	Aphelinidae	1
BOLD:AEB9749	1	Cecidomyiidae	1
BOLD:AEB9750	1	Chironomidae	1
BOLD:AEB9753	2	Erythracarinae	2
BOLD:AEB9764	1	Sciaridae	1
BOLD:AEB9770	1	Dendroeremaeidae	1
BOLD:AEB9782	1	Habronattus hirsutus	1
BOLD:AEB9783	1	Disembolus	1
BOLD:AEB9786	1	Leiodidae	1
BOLD:AEB9802	1	Agromyzidae	1
BOLD:AEB9815	1	Oropus	1
BOLD:AEB9819	1	Cecidomyiidae	1
BOLD:AEB9847	3	Cecidomyiidae	3
BOLD:AEB9874	1	Cecidomyiidae	1
BOLD:AEB9875	1	Cecidomyiidae	1
BOLD:AEB9879	1	Xysticus	1
BOLD:AEB9885	2	Frankliniella	2
BOLD:AEB9886	2	Oxythrips	2
BOLD:AEB9894	3	Torymus	3
BOLD:AEB9896	1	Baryscapus	1
BOLD:AEB9947	1	Mocuellus	1
BOLD:AEB9951	5	Cecidomyiidae	5
BOLD:AEB9979	4	Meoneura pacifica	4
BOLD:AEB9987	1	Eurytoma	1
BOLD:AEB9988	3	Eurytoma	3
BOLD:AEB9998	1	Botanophila	1
BOLD:AEB9999	1	Sciaridae	1
BOLD:AEC0009	2	Aleocharinae	2
BOLD:AEC0012	21	Botanophila	21
BOLD:AEC0030	1	Encyrtidae	1
BOLD:AEC0034	1	Encyrtidae	1
BOLD:AEC0035	1	Cecidomyiidae	1
BOLD:AEC0053	1	Cecidomyiidae	1
BOLD:AEC0071	13	Empididae	13
BOLD:AEC0072	17	Empididae	17
BOLD:AEC0079	1	Tricimba melancholica	1
BOLD:AEC0091	1	Ceratopogonidae	1
BOLD:AEC0110	2	Cecidomyiidae	2
BOLD:AEC0130	1	Curculionidae	1
BOLD:AEC0133	2	Chironomidae	2
BOLD:AEC0151	2	Helina	2
BOLD:AEC0166	2	Encyrtidae	2
BOLD:AEC0216	5	Cecidomyiidae	5
BOLD:AEC0229	1	Microctonus	1
BOLD:AEC0238	1	Chrysura	1
BOLD:AEC0242	3	Platygastridae	3
BOLD:AEC0251	1	Cecidomyiidae	1
BOLD:AEC0253	1	Cecidomyiidae	1
BOLD:AEC0269	2	Ammosphex	2
BOLD:AEC0274	1	Cecidomyiidae	1
BOLD:AEC0278	1	Ichneumonidae	1
BOLD:AEC0292	1	Conopidae	1
BOLD:AEC0293	1	Cecidomyiidae	1
BOLD:AEC0308	1	Togwoteeus biceps	1
BOLD:AEC0313	1	Aprostocetus	1
BOLD:AEC0314	1	Pteromalidae	1
BOLD:AEC0334	1	Pompilidae	1
BOLD:AEC0355	1	Cecidomyiidae	1
BOLD:AEC0401	1	Mordellidae	1
BOLD:AEC0436	1	Cecidomyiidae	1
BOLD:AEC0437	2	Cecidomyiidae	2
BOLD:AEC0499	1	Eulophidae	1
BOLD:AEC0534	1	Solierella	1
BOLD:AEC0535	1	Cunaxoides	1
BOLD:AEC0538	1	Cecidomyiidae	1
BOLD:AEC0544	1	Platygastridae	1
BOLD:AEC0554	6	Erythraeidae	6
BOLD:AEC0571	1	Aleocharinae	1
BOLD:AEC0595	1	Caliothrips	1
BOLD:AEC0612	2	Cecidomyiidae	2
BOLD:AEC0614	2	Norrbomia cf. scripta	2
BOLD:AEC0616	18	Cecidomyiidae	18
BOLD:AEC0617	1	Mymaridae	1
BOLD:AEC0628	2	Megaspilidae	2
BOLD:AEC0648	1	Togwoteeus biceps	1
BOLD:AEC0678	1	Acrididae	1
BOLD:AEC0696	3	Cecidomyiidae	3
BOLD:AEC0707	2	Scatopsciara	2
BOLD:AEC0709	4	Chironomidae	4
BOLD:AEC0721	2	Eulophidae	2
BOLD:AEC0741	3	Forficulidae	3
BOLD:AEC0745	1	Tachinus nigricornis	1
BOLD:AEC0754	1	Microgastrinae	1
BOLD:AEC0762	2	Sarcoptiformes	2
BOLD:AEC0784	2	Sciaridae	2
BOLD:AEC0815	1	Cecidomyiidae	1
BOLD:AEC0817	1	Agromyzidae	1
BOLD:AEC0834	1	Cecidomyiidae	1
BOLD:AEC0843	1	Cauchas	1
BOLD:AEC0853	1	Sciaridae	1
BOLD:AEC0854	2	Anthomyiidae	2
BOLD:AEC0875	5	Cecidomyiidae	5
BOLD:AEC0895	1	Pompilidae	1
BOLD:AEC0923	1	Cicadellidae	1
BOLD:AEC0935	3	Cecidomyiidae	3
BOLD:AEC0956	1	Leptosciarella	1
BOLD:AEC0964	1	Entomobryidae	1
BOLD:AEC0980	1	Eulophidae	1
BOLD:AEC0993	1	Sarcoptiformes	1
BOLD:AEC1012	3	Myopa rubida	3
BOLD:AEC1017	3	Cunaxidae	3
BOLD:AEC1025	1	Cecidomyiidae	1
BOLD:AEC1029	6	Cecidomyiidae	6
BOLD:AEC1047	1	Ceratopogonidae	1
BOLD:AEC1067	1	Lycoriella	1
BOLD:AEC1088	1	Galumnidae	1
BOLD:AEC1090	1	Cecidomyiidae	1
BOLD:AEC1104	3	Cecidomyiidae	3
BOLD:AEC1119	2	Platygastridae	2
BOLD:AEC1133	1	Thienemanniella	1
BOLD:AEC1150	1	Eulophidae	1
BOLD:AEC1158	1	Diapriinae	1
BOLD:AEC1161	1	Cecidomyiidae	1
BOLD:AEC1188	6	Latalus	6
BOLD:AEC1211	1	Ceratozetidae	1
BOLD:AEC1212	4	Trombidiidae	4
BOLD:AEC1219	1	Staphylininae	1
BOLD:AEC1229	1	Erythraeidae	1
BOLD:AEC1269	1	Cecidomyiidae	1
BOLD:AEC1271	1	Sciaridae	1
BOLD:AEC1272	1	Cecidomyiidae	1
BOLD:AEC1273	2	Cecidomyiidae	2
BOLD:AEC1289	1	Ichneumonidae	1
BOLD:AEC1303	1	Platygastridae	1
BOLD:AEC1306	5	Cecidomyiidae	5
BOLD:AEC1315	1	Pseudococcidae	1
BOLD:AEC1327	2	Empididae	2
BOLD:AEC1333	6	Sciaridae	6
BOLD:AEC1335	1	Eupodidae	1
BOLD:AEC1343	3	Agromyzidae	3
BOLD:AEC1364	1	Elateridae	1
BOLD:AEC1379	3	Miridae	3
BOLD:AEC1385	1	Entomobryidae	1
BOLD:AEC1394	1	Eulophidae	1
BOLD:AEC1401	1	Colotrechnus	1
BOLD:AEC1423	1	Cecidomyiidae	1
BOLD:AEC1435	1	Pompilidae	1
BOLD:AEC1453	2	Cecidomyiidae	2
BOLD:AEC1462	3	Nabis	3
BOLD:AEC1477	1	Vespidae	1
BOLD:AEC1484	1	Lordithon poecilus	1
BOLD:AEC1492	1	Lasioglossum	1
BOLD:AEC1495	1	Cecidomyiidae	1
BOLD:AEC1540	1	Evarcha hoyi	1
BOLD:AEC1932	1	Bombus insularis	1
BOLD:AEC2006	1	Dyslobus	1
BOLD:AEC2180	1	Evarcha hoyi	1
BOLD:AEC2613	1	Platygastridae	1
BOLD:AEC2859	1	Auridius	1
BOLD:AEC3006	1	Belytinae	1
BOLD:AEC3020	1	Scelionidae	1
BOLD:AEC3296	5	Pompilinae	5
BOLD:AEC3350	2	Bourletiellidae	2
BOLD:AEC3367	2	Crenitis malkini	2
BOLD:AEC3396	1	Bourletiellidae	1
BOLD:AEC4342	1	Hoplocampa	1
BOLD:AEC4376	1	Catops	1
BOLD:AEC4385	1	Bourletiellidae	1
BOLD:AEC4579	1	Hymenoptera	1
BOLD:AEC5199	1	Diplocolenus	1
BOLD:AEC5277	1	Bdellidae	1
BOLD:AEC5460	1	Evarcha	1
BOLD:AEC5500	1	Hypsosinga rubens	1
BOLD:AEC5538	1	Caenocara	1
BOLD:AEC5749	1	Campodeidae	1
BOLD:AEC6004	1	Eulophidae	1
BOLD:AEC6051	1	Cicadellidae	1
BOLD:AEC6182	1	Habronattus hirsutus	1
BOLD:AEC6616	1	Eulophidae	1
BOLD:AEC7181	1	Eulophidae	1
BOLD:AEC7261	1	Cicadellidae	1
BOLD:AEC7298	1	Sarcophagidae	1
BOLD:AEC7334	1	Torymidae	1
BOLD:AEC7406	1	Staphylininae	1
BOLD:AEC7418	1	Cicadellidae	1
BOLD:AEC8671	2	Eulophidae	2
BOLD:AEC9022	1	Conopidae	1
BOLD:AEC9031	1	Belytinae	1
BOLD:AEC9090	2	Formicidae	2
BOLD:AEC9138	1	Aphalaridae	1
BOLD:AEC9493	1	Trimerotropis	1
BOLD:AEC9872	1	Ichneumonidae	1
BOLD:AED0002	1	Encyrtidae	1
BOLD:AED0355	1	Acrididae	1
BOLD:AED0416	3	Mymaridae	3
BOLD:AED0743	1	Trombidiidae	1
BOLD:AED0825	1	Chionodes	1
BOLD:AED0863	1	Cardiophorinae	1
BOLD:AED1466	9	Cecidomyiidae	9
BOLD:AED1539	1	Belytinae	1
BOLD:AED2476	1	Andrena	1
BOLD:AED2935	2	Cecidomyiidae	2
BOLD:AED4235	1	Melyridae	1
BOLD:AED4962	3	Encyrtidae	2
BOLD:AED4962	3	Hymenoptera	1
BOLD:AED5337	1	Conopidae	1
BOLD:AED5436	1	Thecophora	1
BOLD:AED5460	1	Cecidomyiidae	1
BOLD:AED6261	2	Tutelina elegans	2
BOLD:AED6404	1	Latalus missellus	1
BOLD:AED6625	1	Bombyliidae	1
BOLD:AED6670	1	Ceraphronidae	1
BOLD:AED8565	1	Miridae	1
BOLD:AED8603	21	Neohydatothrips	21
BOLD:AED9195	1	Conopidae	1
BOLD:AED9698	1	Sarcophagidae	1
BOLD:AED9749	1	Cecidomyiidae	1
BOLD:AED9775	1	Tenthredo	1
BOLD:AED9917	3	Bombyliidae	3
BOLD:AEE5747	3	Andrena euandrena3	3
BOLD:AEH2826	1	Anisobas coloradensis	1
BOLD:AEJ5691	1	Sciaridae	1
BOLD:AEJ7250	1	Cicadellidae	1
BOLD:AEM5174	1	Cecidomyiidae	1
BOLD:AEM8184	3	Cecidomyiidae	3
BOLD:AEN5050	1	Cecidomyiidae	1
BOLD:AET7399	14	Cicadellidae	14
BOLD:AEU2725	1	Cryptinae	1
BOLD:AEV6970	2	Cecidomyiidae	2
BOLD:AEW5506	1	Lithobius forficatus	1
BOLD:AEX3499	2	Limoniidae	2
BOLD:AEX5508	1	Limoniidae	1
BOLD:AEY2382	1	Paraplatyptilia maea	1
BOLD:AEY2897	17	Limoniidae	17
BOLD:AFB7591	1	Cladotanytarsus	1
BOLD:AFJ0343	1	Megophthalminae	1
BOLD:AFJ8245	1	Sciaridae	1
BOLD:AFJ9385	1	Cecidomyiidae	1
BOLD:AFL1252	7	Cecidomyiidae	7
BOLD:AFL8079	8	Keroplatidae	8
BOLD:AFN7315	1	Melanoplus	1
BOLD:AFO0432	2	Eurytoma	2
BOLD:AFO0848	1	Cecidomyiidae	1
BOLD:AFO4084	1	Encyrtidae	1
BOLD:AFO7631	1	Melanoplus	1
BOLD:AFO8058	1	Cicadellidae	1
BOLD:AFP2183	3	Smittia	3
BOLD:AFQ3069	2	Tomosvaryella	2
BOLD:AFQ3070	1	Tomosvaryella	1
BOLD:AFT6011	2	Ancylis	2
BOLD:AFW0802	1	Lycoriella	1
BOLD:AFW1045	2	Hydrotaea palaestrica	2
BOLD:AGA7091	1	Chironomidae	1
BOLD:AGA7489	1	Kybos	1
BOLD:AGA8763	3	Cecidomyiidae	3
BOLD:AGA9553	3	Ichneumoninae	3
BOLD:AGA9651	1	Ichneumonidae	1
BOLD:AGA9693	1	Diadegma	1
BOLD:AGB0709	1	Phytocoris jucundus	1
BOLD:AGB0835	1	Scymnus	1
BOLD:AGC3710	8	Cecidomyiidae	8
BOLD:AGC4777	1	Andropolia theodori	1
BOLD:AGC4805	11	Tapinoma	11
BOLD:AGE6789	1	Melanoplus	1
BOLD:AGE7202	1	Twiningia pellucida	1
BOLD:AGE7453	2	Paratanytarsus	2
BOLD:AGE7906	2	Forficula	1
BOLD:AGE7906	2	Forficula auricularia-A	1
Non Unique Bins (4896) - Members 962690
BIN	TotalMembers	Taxa	Count in Project
BOLD:AAA0178	7230	Dichomeris	1
BOLD:AAA1254	655	Carabus taedatus	36
BOLD:AAA1255	1362	Macaria signaria	4
BOLD:AAA1256	52	Macaria decorata	1
BOLD:AAA1257	703	Halictinae	1
BOLD:AAA1257	703	Halictus ligatus	75
BOLD:AAA1259	623	Cecidomyiidae	223
BOLD:AAA1298	31	Simuliinae	1
BOLD:AAA1468	4180	Formica	40
BOLD:AAA1471	360	Adelges cooleyi	13
BOLD:AAA1513	5036	Plutella xylostella	49
BOLD:AAA1517	636	Choristoneura	1
BOLD:AAA1518	2603	Scoparia	2
BOLD:AAA1518	2603	Scoparia biplagialis	1
BOLD:AAA1528	107	Oecetis	1
BOLD:AAA1588	93	Biston betularia	2
BOLD:AAA1636	117	Smerinthus ophthalmica	2
BOLD:AAA1834	485	Myrmica	175
BOLD:AAA1834	485	Myrmicinae	1
BOLD:AAA1858	509	Myrmica	1
BOLD:AAA1870	37	Myrmica crassirugis	28
BOLD:AAA1962	788	Helicobia rapax	128
BOLD:AAA2037	12	Hydriomena nevadae	1
BOLD:AAA2071	239	Enypia venata	1
BOLD:AAA2087	313	Idia americalis	1
BOLD:AAA2089	471	Dysstroma citrata	1
BOLD:AAA2089	471	Larentiinae	1
BOLD:AAA2090	24	Dysstroma brunneata	2
BOLD:AAA2090	24	Larentiinae	1
BOLD:AAA2093	20	Dysstroma formosa	1
BOLD:AAA2134	160	Phyllodesma americana	2
BOLD:AAA2144	482	Xestia c-nigrum	1
BOLD:AAA2221	109	Eurois astricta	2
BOLD:AAA2247	237	Gluphisia septentrionis	1
BOLD:AAA2278	304	Anavitrinella addendaria	3
BOLD:AAA2279	211	Nadata gibbosa	1
BOLD:AAA2297	1890	Bryotropha similis	2
BOLD:AAA2308	238	Habrosyne scripta	1
BOLD:AAA2326	2998	Apis mellifera	17
BOLD:AAA2331	282	Protodeltote albidula	1
BOLD:AAA2370	278	Raphia frater	3
BOLD:AAA2372	1648	Camponotus	2
BOLD:AAA2407	297	Iridopsis	1
BOLD:AAA2407	297	Iridopsis emasculatum	1
BOLD:AAA2448	222	Eupithecia graefii	1
BOLD:AAA2483	79	Leucania farcta	3
BOLD:AAA2493	191	Eulithis xylina	1
BOLD:AAA2495	21	Malacosoma californica	6
BOLD:AAA2513	274	Pemphigus betae	17
BOLD:AAA2518	385	Chrysoteuchia topiarius	5
BOLD:AAA2525	390	Polyommatinae	1
BOLD:AAA2586	244	Ecliptopera silaceata	1
BOLD:AAA2632	365	Noctua pronuba	7
BOLD:AAA2634	76	Euxoa messoria	13
BOLD:AAA2638	337	Caripeta divisata	1
BOLD:AAA2650	868	Ephestiodes gilvescentella	14
BOLD:AAA2674	635	Drosophila	5
BOLD:AAA2865	251	Apamea cogitata	2
BOLD:AAA2948	227	Anaplectoides prasina	3
BOLD:AAA2952	211	Anabolia	2
BOLD:AAA3055	162	Clepsis virescana	12
BOLD:AAA3062	246	Acrididae	1
BOLD:AAA3062	246	Melanoplinae	1
BOLD:AAA3062	246	Melanoplus	9
BOLD:AAA3070	6567	Aphis	16
BOLD:AAA3071	160	Lophocampa maculata	2
BOLD:AAA3150	269	Leucania dia	5
BOLD:AAA3195	268	Eudonia rectilinea	11
BOLD:AAA3351	208	Feltia jaculifera	2
BOLD:AAA3352	150	Parabagrotis exsertistigma	1
BOLD:AAA3392	183	Lobophora nivigerata	1
BOLD:AAA3400	160	Nematocampa resistaria	1
BOLD:AAA3453	19179	Delia platura	179
BOLD:AAA3454	192	Homorthodes furfurata	7
BOLD:AAA3561	413	Coenonympha california	5
BOLD:AAA3570	838	Coleotechnites	412
BOLD:AAA3628	842	Polyommatinae	15
BOLD:AAA3681	379	Larinioides patagiatus	3
BOLD:AAA3759	1403	Therioaphis trifolii	3
BOLD:AAA3797	229	Megachile	1
BOLD:AAA3812	309	Panthea acronyctoides	3
BOLD:AAA3812	309	Panthea virginarius	4
BOLD:AAA3867	187	Apamea amputatrix	8
BOLD:AAA3873	136	Heterocampinae	1
BOLD:AAA3873	136	Schizura unicornis	1
BOLD:AAA3877	217	Agraylea multipunctata	1
BOLD:AAA3891	33	Cheumatopsyche	1
BOLD:AAA3895	49	Tapinoma sessile	8
BOLD:AAA3898	529	Tapinoma sessile	111
BOLD:AAA3920	537	Agriphila	2
BOLD:AAA3984	114	Plagodis phlogosaria	1
BOLD:AAA3997	302	Cladara limitaria	1
BOLD:AAA3998	27	Cladara atroliturata	1
BOLD:AAA4121	1380	Simulium	1
BOLD:AAA4130	265	Malacosoma disstria	2
BOLD:AAA4141	179	Aseptis binotata	4
BOLD:AAA4179	80	Eupithecia	1
BOLD:AAA4183	2051	Aphis	4
BOLD:AAA4188	2179	Aphidius	1
BOLD:AAA4190	168	Xylophanes	1
BOLD:AAA4201	258	Apamea sordens	2
BOLD:AAA4277	2808	Toxomerus	1
BOLD:AAA4390	167	Aphis pomi	1
BOLD:AAA4403	45	Baryscapus coerulescens	2
BOLD:AAA4404	58	Elasmus atratus	1
BOLD:AAA4438	327	Chionodes thoraceochrella	1
BOLD:AAA4439	242	Chionodes	6
BOLD:AAA4469	158	Gabriola dyari	1
BOLD:AAA4477	98	Protitame virginalis	1
BOLD:AAA4523	77	Nemoria darwiniata	1
BOLD:AAA4550	189	Melanolophia imitata	11
BOLD:AAA4555	2657	Melanoplus	930
BOLD:AAA4555	2657	Melanoplus foedus	2
BOLD:AAA4622	46	Polyommatinae	22
BOLD:AAA4627	166	Hesperumia sulphuraria	12
BOLD:AAA4662	141	Chionodes	39
BOLD:AAA4663	106	Chionodes	1
BOLD:AAA4664	2082	Willowsia	7
BOLD:AAA4665	162	Gelechiinae	2
BOLD:AAA4670	43	Chionodes	1
BOLD:AAA4742	98	Melanchra adjuncta	1
BOLD:AAA4801	120	Banksiola crotchi	6
BOLD:AAA4967	160	Coleotechnites	1
BOLD:AAA4969	122	Coleotechnites	1
BOLD:AAA4975	350	Formica	14
BOLD:AAA4977	1482	Formica	61
BOLD:AAA5090	244	Pardosa modica	4
BOLD:AAA5195	86	Lacinipolia	1
BOLD:AAA5195	86	Lacinipolia pensilis	22
BOLD:AAA5207	130	Sicya macularia	1
BOLD:AAA5208	46	Sicya	2
BOLD:AAA5208	46	Sicya crocearia	1
BOLD:AAA5299	4045	Cricotopus	58
BOLD:AAA5319	85	Xanthorhoe defensaria	3
BOLD:AAA5337	459	Vanessa cardui	18
BOLD:AAA5383	122	Scopula	1
BOLD:AAA5417	92	Clostera albosigma	1
BOLD:AAA5424	625	Polyommatinae	2
BOLD:AAA5470	318	Dioryctria	4
BOLD:AAA5470	318	Dioryctria pseudotsugella	2
BOLD:AAA5471	59	Dioryctria	3
BOLD:AAA5471	59	Dioryctria abietivorella	2
BOLD:AAA5527	225	Pero	1
BOLD:AAA5527	225	Pero mizon	2
BOLD:AAA5528	141	Leucoma salicis	1
BOLD:AAA5557	82	Ennomos magnaria	1
BOLD:AAA5672	18	Euchromius californicalis	1
BOLD:AAA5700	101	Cotesia	2
BOLD:AAA5705	265	Ceratodalia gueneata	5
BOLD:AAA5803	1201	Lygus lineolaris	2
BOLD:AAA5819	670	Glypta	96
BOLD:AAA5872	250	Chionodes mediofuscella	3
BOLD:AAA5895	113	Lasioglossum ruidosense	11
BOLD:AAA5953	883	Coleotechnites	7
BOLD:AAA5964	85	Xestia oblata	3
BOLD:AAA5965	95	Abagrotis placida	2
BOLD:AAA5967	74	Tortricidia	2
BOLD:AAA5967	74	Tortricidia testacea	1
BOLD:AAA5973	226	Lasioglossum cressonii	4
BOLD:AAA6013	109	Ennominae	1
BOLD:AAA6013	109	Plagodis pulveraria	1
BOLD:AAA6038	79	Acronicta hasta	3
BOLD:AAA6056	73	Lacinipolia sareta	10
BOLD:AAA6056	73	Noctuinae	1
BOLD:AAA6088	33	Euchlaena	2
BOLD:AAA6088	33	Euchlaena johnsonaria	1
BOLD:AAA6088	33	Euchlaena mollisaria	2
BOLD:AAA6097	212	Digrammia curvata	5
BOLD:AAA6112	86	Paonias myops	4
BOLD:AAA6130	30	Walshia miscecolorella	1
BOLD:AAA6213	4491	Aphidinae	1
BOLD:AAA6213	4491	Macrosiphum	5
BOLD:AAA6214	73	Oreana unicolorella	1
BOLD:AAA6237	94	Furcula scolopendrina	1
BOLD:AAA6275	521	Misumena vatia	3
BOLD:AAA6280	216	Gelis	3
BOLD:AAA6296	20	Eupithecia	1
BOLD:AAA6296	20	Eupithecia johnstoni	1
BOLD:AAA6309	847	Filatima	200
BOLD:AAA6309	847	Filatima vaccinii	2
BOLD:AAA6309	847	Gelechiinae	4
BOLD:AAA6337	241	Anagrapha falcifera	2
BOLD:AAA6353	817	Neotelphusa praefixa	6
BOLD:AAA6381	597	Tetragnatha laboriosa	1
BOLD:AAA6453	8	Melanoplus	5
BOLD:AAA6524	265	Hesperia	46
BOLD:AAA6561	84	Noctuinae	1
BOLD:AAA6561	84	Polia piniae	5
BOLD:AAA6572	183	Agapeta zoegana	60
BOLD:AAA6585	43	Caripeta aequaliaria	2
BOLD:AAA6591	68	Macaria amboflava	7
BOLD:AAA6633	135	Pero occidentalis	9
BOLD:AAA6669	351	Argyresthia	2
BOLD:AAA6683	85	Aseptis characta	5
BOLD:AAA6683	85	Noctuinae	1
BOLD:AAA6697	81	Polia purpurissata	1
BOLD:AAA6759	293	Thymelicus lineola	8
BOLD:AAA6777	44	Protolampra rufipectus	1
BOLD:AAA6878	236	Cercyonis	73
BOLD:AAA6911	75	Cydia populana	1
BOLD:AAA6932	75	Hesperophylax designatus	1
BOLD:AAA7035	178	Archips	2
BOLD:AAA7039	160	Sparganothis	10
BOLD:AAA7039	160	Sparganothis sulfureana	1
BOLD:AAA7041	140	Limnephilus	1
BOLD:AAA7067	5205	Aedes	5
BOLD:AAA7094	45	Schizura ipomoeae	2
BOLD:AAA7118	148	Hoplitis	5
BOLD:AAA7118	148	Hoplitis producta	8
BOLD:AAA7188	549	Tibellus	2
BOLD:AAA7188	549	Tibellus maritimus	11
BOLD:AAA7242	3911	Entomobryidae	43
BOLD:AAA7248	57	Tomocerinae	2
BOLD:AAA7249	260	Argyresthia oreasella	3
BOLD:AAA7260	60	Neodactria	1
BOLD:AAA7277	109	Cercyonis pegala	5
BOLD:AAA7313	105	Chlorochlamys chloroleucaria	2
BOLD:AAA7313	105	Chlorochlamys triangularis	1
BOLD:AAA7346	69	Noctuinae	1
BOLD:AAA7346	69	Spiramater lutra	4
BOLD:AAA7368	127	Limnaecia phragmitella	11
BOLD:AAA7374	4039	Sphaerophoria	1
BOLD:AAA7455	414	Enargia infumata	1
BOLD:AAA7513	174	Lasioglossum laevissimum	2
BOLD:AAA7616	44	Dichrorampha simulana	1
BOLD:AAA7631	591	Adelphocoris lineolatus	20
BOLD:AAA7636	5909	Dinotrema	11
BOLD:AAA7653	303	Datana ministra	1
BOLD:AAA7671	128	Osmia californica	27
BOLD:AAA7697	153	Orgilus	4
BOLD:AAA7815	218	Phycitodes reliquellum	2
BOLD:AAA7822	229	Coleophora	21
BOLD:AAA7880	393	Nomophila nearctica	1
BOLD:AAA7886	191	Microgaster	2
BOLD:AAA7906	118	Phryganeidae	1
BOLD:AAA7907	433	Zeiraphera	1
BOLD:AAA7918	92	Idaea demissaria	4
BOLD:AAA7929	107	Anticlea vasiliata	1
BOLD:AAA7997	90	Eupithecia mutata	1
BOLD:AAA7998	103	Eupithecia maestosa	2
BOLD:AAA8013	100	Limnephilus	1
BOLD:AAA8013	100	Limnephilus indivisus	2
BOLD:AAA8055	122	Cotesia	1
BOLD:AAA8064	110	Apamea scoparia	2
BOLD:AAA8107	114	Digrammia	1
BOLD:AAA8107	114	Digrammia neptaria	2
BOLD:AAA8144	60	Dejongia lobidactylus	1
BOLD:AAA8200	60	Apamea	1
BOLD:AAA8278	180	Homaemus aeneifrons	1
BOLD:AAA8323	190	Simulium silvestre	3
BOLD:AAA8348	161	Lasioglossum	1
BOLD:AAA8367	93	Argyrotaenia	23
BOLD:AAA8367	93	Argyrotaenia dorsalana	4
BOLD:AAA8369	109	Gillmeria	5
BOLD:AAA8369	109	Gillmeria pallidactyla	1
BOLD:AAA8413	83	Antheraea polyphemus	1
BOLD:AAA8425	121	Eana argentana	1
BOLD:AAA8504	174	Holcocera chalcofrontella	8
BOLD:AAA8530	113	Arctia	1
BOLD:AAA8530	113	Arctia caja	1
BOLD:AAA8534	163	Ancylis	1
BOLD:AAA8539	14	Olethreutes	1
BOLD:AAA8540	332	Olethreutinae	1
BOLD:AAA8639	178	Caradrina montana	2
BOLD:AAA8691	237	Polyommatinae	1
BOLD:AAA8697	55	Eupithecia albicapitata	1
BOLD:AAA8701	130	Trichordestra liquida	1
BOLD:AAA8735	148	Pelochrista	1
BOLD:AAA8735	148	Pelochrista agricolana	1
BOLD:AAA8736	12	Pelochrista comatulana	1
BOLD:AAA8764	147	Camnula pellucida	22
BOLD:AAA8795	106	Syngrapha viridisigma	1
BOLD:AAA8810	224	Aphis	1
BOLD:AAA8819	50	Lepidocyrtus cyaneus	1
BOLD:AAA8820	102	Lepidocyrtus cyaneus	1
BOLD:AAA8852	86	Chrysotoxum	2
BOLD:AAA8870	1479	Chrysops	3
BOLD:AAA8914	249	Zelotes fratris	27
BOLD:AAA8923	65	Marathyssa inficita	1
BOLD:AAA8932	74	Acentria ephemerella	1
BOLD:AAA8954	362	Simulium	1
BOLD:AAA9059	224	Rhamphura	1
BOLD:AAA9069	109	Speranza brunneata	1
BOLD:AAA9172	93	Pholetesor bedelliae	2
BOLD:AAA9175	457	Aristotelia	1
BOLD:AAA9176	185	Eupithecia	1
BOLD:AAA9176	185	Eupithecia misturata	1
BOLD:AAA9219	219	Meteorus	1
BOLD:AAA9246	75	Clepsis clemensiana	9
BOLD:AAA9251	241	Scrobipalpa atriplicella	4
BOLD:AAA9265	58	Pachysphinx modesta	1
BOLD:AAA9292	67	Pseudosinella octopunctata	4
BOLD:AAA9420	260	Pelochrista	1
BOLD:AAA9422	920	Macrosteles quadrilineatus	3
BOLD:AAA9459	31	Icaricia icarioides	20
BOLD:AAA9461	1229	Camponotus	1
BOLD:AAA9476	105	Grammonota gentilis	1
BOLD:AAA9524	60	Drasteria sabulosa	1
BOLD:AAA9541	47	Acronicta fragilis	1
BOLD:AAA9607	59	Orthosia revicta	5
BOLD:AAA9614	80	Bellura obliqua	1
BOLD:AAA9656	42	Prochoerodes forficaria	6
BOLD:AAA9664	144	Coleophora	4
BOLD:AAA9921	47	Autographa mappa	1
BOLD:AAB0050	32	Macaria plumosata	6
BOLD:AAB0052	80	Calophasia lunula	1
BOLD:AAB0068	64	Litholomia napaea	1
BOLD:AAB0079	1064	Corynoneura arctica	22
BOLD:AAB0080	974	Corynoneura arctica	1
BOLD:AAB0087	83	Bombus occidentalis	3
BOLD:AAB0100	483	Catocala semirelicta	1
BOLD:AAB0142	32	Euchlaena madusaria	2
BOLD:AAB0152	203	Bombus rufocinctus	5
BOLD:AAB0200	80	Caenurgina erechtea	3
BOLD:AAB0267	209	Acleris curvalana	1
BOLD:AAB0269	172	Acleris albicomana	1
BOLD:AAB0271	404	Cyclosa conica	4
BOLD:AAB0372	403	Lasioglossum nevadense	230
BOLD:AAB0373	896	Chrysoperla	2
BOLD:AAB0373	896	Chrysopinae	1
BOLD:AAB0375	1303	Smittia	14
BOLD:AAB0377	7829	Smittia	5
BOLD:AAB0391	362	Eristalis tenax	1
BOLD:AAB0522	11	Toripalpus trabalis	2
BOLD:AAB0607	292	Pseudotelphusa	2
BOLD:AAB0651	95	Dichomeris	2
BOLD:AAB0709	40	Gypsonoma substitutionis	8
BOLD:AAB0727	398	Trochosa terricola	57
BOLD:AAB0760	224	Lasioglossum	12
BOLD:AAB0819	637	Alopecosa aculeata	13
BOLD:AAB0863	1042	Pardosa moesta	5
BOLD:AAB0868	990	Cynomya	11
BOLD:AAB0872	83	Lateroligia ophiogramma	1
BOLD:AAB0874	116	Cosmia praeacuta	4
BOLD:AAB0891	67	Acronicta cyanescens	1
BOLD:AAB0973	283	Agapostemon texanus	115
BOLD:AAB1044	52	Trichordestra lilacina	1
BOLD:AAB1091	542	Bombus	6
BOLD:AAB1098	1606	Aedes	1
BOLD:AAB1114	258	Simulium	2
BOLD:AAB1148	1038	Oscinella	1
BOLD:AAB1188	907	Orthocentrus	1
BOLD:AAB1224	133	Olethreutes	1
BOLD:AAB1228	445	Dictyna major	1
BOLD:AAB1240	14	Phycitinae	3
BOLD:AAB1241	31	Phobus brucei	1
BOLD:AAB1308	34	Triphosa haesitata	3
BOLD:AAB1350	25	Hypena humuli	7
BOLD:AAB1385	768	Leptothorax	18
BOLD:AAB1666	128	Alucita montana	11
BOLD:AAB1674	28	Epidemas obscurus	1
BOLD:AAB1681	39	Cycnia oregonensis	1
BOLD:AAB1777	273	Bombus vagans	1
BOLD:AAB1787	1154	Acyrthosiphon pisum	1
BOLD:AAB1810	575	Limnophyes	5
BOLD:AAB1830	31	Eupithecia borealis	1
BOLD:AAB1850	985	Philaenus	24
BOLD:AAB1901	86	Chionodes	1
BOLD:AAB1946	13	Aethes	2
BOLD:AAB2009	43	Coleophora	1
BOLD:AAB2071	44	Feralia comstocki	1
BOLD:AAB2131	37	Arctia parthenos	1
BOLD:AAB2249	109	Microplitis	10
BOLD:AAB2273	331	Amara	7
BOLD:AAB2384	2531	Eupeodes	3
BOLD:AAB2384	2531	Eupeodes volucris	19
BOLD:AAB2388	61	Stenoporpia pulmonaria	2
BOLD:AAB2458	70	Plusia nichollae	1
BOLD:AAB2463	35	Holcocera immaculella	1
BOLD:AAB2628	216	Autographa californica	6
BOLD:AAB2693	58	Anticlea multiferata	1
BOLD:AAB2708	328	Agapostemon virescens	214
BOLD:AAB2768	693	Philodromus rufus	1
BOLD:AAB2769	70	Philodromus rufus	5
BOLD:AAB2791	35	Agonoxeninae	1
BOLD:AAB2800	66	Erynnis persius	2
BOLD:AAB2815	89	Eudonia spenceri	4
BOLD:AAB2851	90	Recurvaria nanella	10
BOLD:AAB2863	165	Dasysyrphus	1
BOLD:AAB2865	329	Syrphinae	1
BOLD:AAB2880	32	Lacinipolia stricta	2
BOLD:AAB2883	6	Lacinipolia	1
BOLD:AAB2916	100	Stretchia	1
BOLD:AAB2947	152	Lasioglossum	6
BOLD:AAB3147	213	Lasioglossum	4
BOLD:AAB3148	10	Lasioglossum zonulum	1
BOLD:AAB3221	124	Trypodendron lineatum	1
BOLD:AAB3250	135	Coleophora	8
BOLD:AAB3250	135	Coleophorinae	1
BOLD:AAB3277	93	Amphipyra tragopoginis	1
BOLD:AAB3280	42	Pyrrhia exprimens	1
BOLD:AAB3304	52	Lepturobosca chrysocoma	1
BOLD:AAB3338	31	Drasteria hudsonica	1
BOLD:AAB3379	274	Plagiognathus	12
BOLD:AAB3380	194	Plagiognathus	2
BOLD:AAB3436	31	Eupithecia lachrymosa	1
BOLD:AAB3437	16	Eupithecia lachrymosa	1
BOLD:AAB3476	72	Amblyptilia pica	4
BOLD:AAB3476	72	Pterophorinae	1
BOLD:AAB3495	230	Sminthurinus elegans	6
BOLD:AAB3500	323	Urophora	1
BOLD:AAB3581	24	Spargaloma sexpunctata	1
BOLD:AAB3583	85	Horisme incana	2
BOLD:AAB3583	85	Larentiinae	1
BOLD:AAB3598	123	Melipotis jucunda	2
BOLD:AAB3654	46	Coleophora rosacella	1
BOLD:AAB3665	46	Apamea antennata	7
BOLD:AAB3706	29	Villa psammina	2
BOLD:AAB3715	38	Fishia discors	3
BOLD:AAB3773	70	Eupithecia nevadata	4
BOLD:AAB3836	340	Philodromus cespitum	1
BOLD:AAB3889	287	Pardosa xerampelina	1
BOLD:AAB4023	36	Orthodes goodelli	1
BOLD:AAB4167	155	Loxostege sticticalis	2
BOLD:AAB4182	49	Sympistis dinalda	1
BOLD:AAB4199	52	Sympistis chons	3
BOLD:AAB4289	18	Zosteropoda hirtipes	1
BOLD:AAB4300	186	Xysticus emertoni	3
BOLD:AAB4313	164	Xysticus benefactor	19
BOLD:AAB4321	282	Metzneria lappella	4
BOLD:AAB4377	65	Homorthodes fractura	2
BOLD:AAB4422	166	Sericosema	1
BOLD:AAB4422	166	Sericosema juturnaria	2
BOLD:AAB4425	83	Aeropedellus clavatus	43
BOLD:AAB4578	46	Spilosoma vagans	1
BOLD:AAB4645	19	Osmia	1
BOLD:AAB4657	1422	Chironominae	2
BOLD:AAB4657	1422	Chironomus maturus	16
BOLD:AAB4779	47	Nola minna	1
BOLD:AAB4830	575	Bombus	79
BOLD:AAB4830	575	Bombus ternarius	1
BOLD:AAB4891	54	Nicrophorus	1
BOLD:AAB4891	54	Nicrophorus investigator	8
BOLD:AAB4937	49	Crambidia casta	3
BOLD:AAB5081	173	Leptopterna dolabrata	1
BOLD:AAB5093	103	Andrena nivalis	32
BOLD:AAB5138	57	Apidae	6
BOLD:AAB5186	70	Bombus fervidus	7
BOLD:AAB5195	22	Xylena thoracica	2
BOLD:AAB5223	317	Bombus	4
BOLD:AAB5276	80	Drepanulatrix unicalcararia	2
BOLD:AAB5414	73	Coleophora cratipennella	1
BOLD:AAB5561	294	Syrphinae	1
BOLD:AAB5577	503	Syrphinae	1
BOLD:AAB5609	1589	Coenosia	11
BOLD:AAB5640	1430	Harmonia axyridis	6
BOLD:AAB5699	105	Lepidostoma pluviale	1
BOLD:AAB5739	37	Acossus populi	2
BOLD:AAB5769	33	Nectopsyche albida	1
BOLD:AAB5789	24	Phoetaliotes nebrascensis	2
BOLD:AAB5873	46	Macaria bitactata	1
BOLD:AAB5873	46	Speranza bitactata	1
BOLD:AAB5914	281	Exoristinae	5
BOLD:AAB6008	78	Ennominae	1
BOLD:AAB6138	34	Ethmia	11
BOLD:AAB6138	34	Ethmia monticola	1
BOLD:AAB6288	435	Lasioglossum	8
BOLD:AAB6316	111	Polix coloradella	1
BOLD:AAB6388	373	Dolichovespula maculata	1
BOLD:AAB6411	26	Nycteola cinereana	1
BOLD:AAB6621	32	Colletes kincaidii	4
BOLD:AAB6714	137	Bombus flavidus	1
BOLD:AAB6738	70	Lasioglossum albipenne	34
BOLD:AAB6784	248	Pirata piraticus	1
BOLD:AAB6799	61	Tehama bonifatella	2
BOLD:AAB6817	459	Protaphis	165
BOLD:AAB6890	28	Drasteria adumbrata	2
BOLD:AAB6890	28	Erebinae	1
BOLD:AAB6956	251	Larinus minutus	10
BOLD:AAB6980	43	Stretchia	1
BOLD:AAB7030	10968	Chironomus	1
BOLD:AAB7040	28	Xestia mustelina	2
BOLD:AAB7105	342	Polistes dominula	13
BOLD:AAB7165	11	Osmia trevoris	8
BOLD:AAB7203	413	Leptothorax	1
BOLD:AAB7325	275	Hyles lineata	1
BOLD:AAB7359	1543	Limnophyes natalensis	1
BOLD:AAB7400	280	Ceratina acantha	21
BOLD:AAB7412	38	Myelopsis minutularia	4
BOLD:AAB7421	40	Etiella zinckenella	8
BOLD:AAB7442	25	Archips cerasivorana	6
BOLD:AAB7464	70	Coleophora cretaticostella	2
BOLD:AAB7508	108	Hoplitis albifrons	6
BOLD:AAB7600	93	Larinus obtusus	37
BOLD:AAB7648	31	Hadena	1
BOLD:AAB7688	39	Amydria	1
BOLD:AAB7768	55	Lacinipolia strigicollis	1
BOLD:AAB7788	99	Sparganothis	1
BOLD:AAB7788	99	Sparganothis tunicana	47
BOLD:AAB7914	230	Bourletiella	1
BOLD:AAB7915	259	Deuterosminthurus	1
BOLD:AAB8013	169	Hippodamia	3
BOLD:AAB8024	211	Tetragnatha versicolor	1
BOLD:AAB8058	19	Neoterpes trianguliferata	2
BOLD:AAB8143	589	Nabis	22
BOLD:AAB8259	417	Tetramorium	55
BOLD:AAB8298	239	Lasioglossum incompletum	26
BOLD:AAB8429	542	Lispe tentaculata	35
BOLD:AAB8437	189	Actia interrupta	1
BOLD:AAB8560	20	Oidaematophorus mathewianus	1
BOLD:AAB8583	203	Philaenarcys	56
BOLD:AAB8627	248	Eristalinae	1
BOLD:AAB8638	72	Litomiris debilis	9
BOLD:AAB8644	183	Limnephilus	9
BOLD:AAB8645	207	Hylaeus annulatus	1
BOLD:AAB8718	218	Heterotrioza chenopodii	3
BOLD:AAB8760	40	Andrena	1
BOLD:AAB8772	29	Orthosia segregata	1
BOLD:AAB8782	44	Osmia brevis	2
BOLD:AAB8787	221	Minettia lupulina	17
BOLD:AAB8817	581	Muscina levida	5
BOLD:AAB8878	15	Acrobasis tricolorella	2
BOLD:AAB9081	998	Hyalopterus	1
BOLD:AAB9140	593	Phormia regina	3
BOLD:AAB9168	551	Hyalophora	1
BOLD:AAB9185	33	Mompha	7
BOLD:AAB9186	37	Mompha	12
BOLD:AAB9187	55	Mompha unifasciella	23
BOLD:AAB9280	37	Lomographa semiclarata	1
BOLD:AAB9282	83	Tholera americana	2
BOLD:AAB9305	47	Macaria adonis	1
BOLD:AAB9367	124	Telethusia	6
BOLD:AAB9367	124	Telethusia ovalis	4
BOLD:AAB9516	111	Acricotopus	3
BOLD:AAB9623	22	Ennominae	1
BOLD:AAB9746	20	Dasypyga	1
BOLD:AAB9746	20	Dasypyga alternosquamella	1
BOLD:AAB9779	64	Anarta	1
BOLD:AAB9779	64	Anarta crotchii	2
BOLD:AAB9848	99	Caradrina meralis	2
BOLD:AAC0021	34	Braggia	1
BOLD:AAC0171	20	Latrodectus hesperus	1
BOLD:AAC0176	30	Eupithecia nimbicolor	1
BOLD:AAC0206	842	Agonopterix	15
BOLD:AAC0206	842	Depressariinae	1
BOLD:AAC0299	194	Tanytarsus	50
BOLD:AAC0343	37	Evarcha hoyi	6
BOLD:AAC0508	14	Ypsolopha canariella	3
BOLD:AAC0588	26	Andrena	1
BOLD:AAC0621	18	Hystrichophora	1
BOLD:AAC0661	284	Pterostichus	2
BOLD:AAC0675	378	Dolichovespula arenaria	2
BOLD:AAC0679	37	Systoechus	9
BOLD:AAC0706	1945	Dicrotendipes tritomus	6
BOLD:AAC0745	59	Perispasta caeculalis	1
BOLD:AAC0750	24	Macaria quadrilinearia	2
BOLD:AAC0812	24	Nepytia freemani	1
BOLD:AAC0888	571	Phaonia	19
BOLD:AAC0903	560	Chironomus acidophilus	17
BOLD:AAC0952	15	Eucosma	1
BOLD:AAC0984	30	Nomada	1
BOLD:AAC0985	9	Nomada	1
BOLD:AAC1101	177	Lasioglossum	128
BOLD:AAC1122	62	Lasioglossum perpunctatum	1
BOLD:AAC1165	235	Brachycaudus	2
BOLD:AAC1222	588	Aedes cinereus	1
BOLD:AAC1222	588	Culicinae	2
BOLD:AAC1223	61	Dichrorampha	1
BOLD:AAC1241	65	Coelioxys rufitarsis	1
BOLD:AAC1315	65	Glena nigricaria	2
BOLD:AAC1332	36	Aphrophora fulva	22
BOLD:AAC1332	36	Aphrophoridae	1
BOLD:AAC1602	139	Eumea	2
BOLD:AAC1649	43	Andrena microchlora	4
BOLD:AAC1736	55	Bombus nevadensis	1
BOLD:AAC1769	39	Tinea irrepta	2
BOLD:AAC1794	63	Egira crucialis	9
BOLD:AAC1899	378	Hylaeus	6
BOLD:AAC1942	23	Coleophora brunneipennis	1
BOLD:AAC2120	112	Mompha unifasciella	12
BOLD:AAC2121	33	Mompha unifasciella	1
BOLD:AAC2128	33	Nymphalinae	3
BOLD:AAC2195	22	Drepanulatrix carnearia	1
BOLD:AAC2238	39	Lepturinae	1
BOLD:AAC2266	100	Tetanocera plumosa	1
BOLD:AAC2309	113	Anacampsis niveopulvella	1
BOLD:AAC2393	151	Neoneides muticus	42
BOLD:AAC2438	192	Paragus	46
BOLD:AAC2439	577	Paragus haemorrhous	44
BOLD:AAC2441	42	Pipizinae	9
BOLD:AAC2488	76	Isoperla fulva	3
BOLD:AAC2488	76	Perlodidae	1
BOLD:AAC2498	3766	Helina	39
BOLD:AAC2522	21	Sweltsa	6
BOLD:AAC2577	56	Adelges lariciatus	6
BOLD:AAC2621	39	Lithophane georgii	1
BOLD:AAC2657	110	Coleophora	7
BOLD:AAC2749	24	Thallophaga taylorata	1
BOLD:AAC2855	917	Sepsis neocynipsea	8
BOLD:AAC2881	44	Sabulodes spoliata	1
BOLD:AAC2984	40	Lacinipolia comis	2
BOLD:AAC3030	33	Sympistis greyi	1
BOLD:AAC3054	242	Harpalus pensylvanicus	1
BOLD:AAC3165	82	Argiope trifasciata	2
BOLD:AAC3177	20	Chionodes	1
BOLD:AAC3244	19	Microplitis	1
BOLD:AAC3259	43	Mimoschinia rufofascialis	2
BOLD:AAC3269	182	Theridion differens	1
BOLD:AAC3270	211	Halictus farinosus	146
BOLD:AAC3294	67	Osmia	5
BOLD:AAC3295	34	Osmia juxta	3
BOLD:AAC3354	442	Tanytarsus	5
BOLD:AAC3361	230	Harpalinae	2
BOLD:AAC3362	30	Chlaenius purpuricollis	2
BOLD:AAC3453	44	Euxoa intermontana	1
BOLD:AAC3516	23	Geometrinae	1
BOLD:AAC3517	439	Delphacinae	41
BOLD:AAC3536	24	Pyrausta unifascialis	2
BOLD:AAC3592	31	Setagrotis pallidicollis	5
BOLD:AAC3799	125	Ochlodes sylvanoides	1
BOLD:AAC3839	40	Aseptis fumosa	5
BOLD:AAC3876	198	Orthocentrus	1
BOLD:AAC3936	14	Coleophora bidentella	2
BOLD:AAC4012	44	Macaria colata	30
BOLD:AAC4057	6	Homoeosoma illuviella	1
BOLD:AAC4058	12	Homoeosoma oslarellum	4
BOLD:AAC4122	29	Acronicta lupini	2
BOLD:AAC4162	31	Ennominae	1
BOLD:AAC4162	31	Tetracis cervinaria	4
BOLD:AAC4197	2586	Paraphaenocladius impensus	31
BOLD:AAC4218	32	Grammoptera subargentata	1
BOLD:AAC4327	153	Macrosaccus robiniella	3
BOLD:AAC4337	74	Etainia sericopeza	1
BOLD:AAC4380	37	Lyonetia prunifoliella	1
BOLD:AAC4403	3029	Micropsectra polita	36
BOLD:AAC4536	507	Tanytarsus	1
BOLD:AAC4650	31	Micrasema bactro	1
BOLD:AAC4803	99	Conchapelopia	6
BOLD:AAC4803	99	Conchapelopia pallens	5
BOLD:AAC4901	92	Amara familiaris	1
BOLD:AAC4902	163	Amara	9
BOLD:AAC4908	30	Nomada	4
BOLD:AAC4915	217	Dicyphus	1
BOLD:AAC5070	593	Dicrotendipes modestus	3
BOLD:AAC5079	66	Coleophora	4
BOLD:AAC5139	73	Rhysodromus histrio	1
BOLD:AAC5216	19	Alloperla	1
BOLD:AAC5276	75	Parachironomus tenuicaudatus	2
BOLD:AAC5383	18	Gluphisia severa	1
BOLD:AAC5432	64	Hoplitis	20
BOLD:AAC5476	23	Mesapamea fractilinea	1
BOLD:AAC5505	427	Orgilus	6
BOLD:AAC5517	26	Leptostales rubromarginaria	1
BOLD:AAC5564	52	Adelphocoris rapidus	5
BOLD:AAC5580	184	Uroleucon	2
BOLD:AAC5699	448	Agria housei	178
BOLD:AAC5763	38	Aphthargelia symphoricarpi	1
BOLD:AAC5804	20	Andrena nigrocaerulea	4
BOLD:AAC5805	84	Andrena	55
BOLD:AAC5818	52	Osmia	16
BOLD:AAC5850	962	Bryotropha	31
BOLD:AAC5870	19	Oxyethira michiganensis	1
BOLD:AAC5892	23	Anicla exuberans	1
BOLD:AAC6018	68	Phaeoura mexicanaria	2
BOLD:AAC6152	31	Amblyscirtes	1
BOLD:AAC6166	7	Grapholita	3
BOLD:AAC6388	15	Megasemum asperum	1
BOLD:AAC6404	20	Colletes brevicornis	8
BOLD:AAC6413	128	Amara obesa	35
BOLD:AAC6416	22	Coleophora	2
BOLD:AAC6454	15	Olethreutinae	1
BOLD:AAC6454	15	Pelochrista ridingsana	1
BOLD:AAC6531	42	Andrena scurra	3
BOLD:AAC6577	18	Tanytarsus dendyi	1
BOLD:AAC6831	91	Amara	1
BOLD:AAC6837	26	Eriosoma lanigerum	1
BOLD:AAC6859	74	Amara littoralis	23
BOLD:AAC6942	61	Neothremma alicia	1
BOLD:AAC6943	93	Dufourea maura	72
BOLD:AAC6989	156	Ontholestes cingulatus	2
BOLD:AAC6991	54	Dianthidium	1
BOLD:AAC7070	1241	Drosophila neotestacea	1
BOLD:AAC7156	31	Apamea inordinata	1
BOLD:AAC7222	330	Notocelia culminana	1
BOLD:AAC7234	152	Phrurotimpus borealis	1
BOLD:AAC7475	14	Dolichoderus	1
BOLD:AAC7494	85	Digrammia muscariata respersata	2
BOLD:AAC7563	47	Sphecodes	14
BOLD:AAC7746	21	Lithophane ponderosa	2
BOLD:AAC7802	165	Pardosa distincta	73
BOLD:AAC7834	46	Properigea albimacula	1
BOLD:AAC7972	79	Egira	2
BOLD:AAC7972	79	Egira curialis	2
BOLD:AAC7993	62	Alydus	1
BOLD:AAC8039	89	Ceratophysella denticulata	1
BOLD:AAC8054	34	Euxoa septentrionalis	9
BOLD:AAC8096	13	Ponometia semiflava	1
BOLD:AAC8108	12	Eutricopis nexilis	1
BOLD:AAC8203	229	Tanytarsus herrmanni	3
BOLD:AAC8204	22	Euxoa bochus	6
BOLD:AAC8262	50	Oligia divesta	5
BOLD:AAC8264	46	Lasioglossum	6
BOLD:AAC8290	26	Stamnodes	4
BOLD:AAC8290	26	Stamnodes marmorata	2
BOLD:AAC8322	167	Harpalus	14
BOLD:AAC8406	50	Sphragisticus nebulosus	4
BOLD:AAC8503	51	Osmia trevoris	20
BOLD:AAC8783	20	Sideridis rosea	2
BOLD:AAC8837	147	Megachilinae	11
BOLD:AAC8842	10873	Paratanytarsus laccophilus	1071
BOLD:AAC8851	66	Megachile onobrychidis	8
BOLD:AAC9060	638	Pocadicnemis americana	4
BOLD:AAC9062	367	Aedes	3
BOLD:AAC9111	56	Egira perlubens	4
BOLD:AAC9132	870	Culicinae	1
BOLD:AAC9537	73	Camponotus modoc	59
BOLD:AAC9538	111	Camponotus	1
BOLD:AAC9584	43	Behrensia conchiformis	2
BOLD:AAC9798	68	Digrammia	26
BOLD:AAC9798	68	Digrammia sexpunctata	8
BOLD:AAD0012	38	Andrena	9
BOLD:AAD0073	52	Xestoleptura	3
BOLD:AAD0079	119	Scambus brevicornis	7
BOLD:AAD0196	17	Heliothis oregonica	3
BOLD:AAD0257	34	Dichagyris variabilis	1
BOLD:AAD0288	46	Osmia	9
BOLD:AAD0302	64	Osmia	30
BOLD:AAD0303	14	Hoplitis grinnelli	3
BOLD:AAD0303	14	Hoplitis grinnelli septentrionalis	1
BOLD:AAD0339	17	Sphecodes	1
BOLD:AAD0396	17	Hypercompe permaculata	1
BOLD:AAD0435	11	Sphinx drupiferarum	1
BOLD:AAD0462	53	Haplodrassus signifer	33
BOLD:AAD0557	53	Hecatera dysodea	2
BOLD:AAD0591	69	Harmostes reflexulus	3
BOLD:AAD0642	535	Helina	9
BOLD:AAD0853	1230	Scathophaga	4
BOLD:AAD0872	14	Pineus coloradensis	1
BOLD:AAD1063	19	Platypolia loda	1
BOLD:AAD1139	11	Eupithecia pseudotsugata	1
BOLD:AAD1169	27	Cosmopterix	1
BOLD:AAD1522	29	Dahlica triquetrella	1
BOLD:AAD1564	425	Clubiona abboti	1
BOLD:AAD1678	22	Kleidocerys franciscanus	2
BOLD:AAD1746	352	Erigone aletris	9
BOLD:AAD1871	12	Nomada	1
BOLD:AAD1905	38	Andrena cressonii	1
BOLD:AAD1926	255	Campopleginae	3
BOLD:AAD1945	720	Cerodontha dorsalis	3
BOLD:AAD1987	38	Xysticus ferox	6
BOLD:AAD2021	24	Acronicta mansueta	3
BOLD:AAD2039	13	Chelostoma minutum	2
BOLD:AAD2041	984	Condylostylus	1
BOLD:AAD2084	58	Bucculatrix pomifoliella	11
BOLD:AAD2272	56	Themira minor	1
BOLD:AAD2368	17	Sympistis sandaraca	1
BOLD:AAD2381	17	Ameletus cooki	1
BOLD:AAD2429	46	Thanatus formicinus	16
BOLD:AAD2488	20	Ypsolopha falciferella	3
BOLD:AAD2488	20	Ypsolophinae	1
BOLD:AAD2527	112	Cavariella	1
BOLD:AAD2667	16	Digrammia nubiculata	3
BOLD:AAD2682	25	Lasioglossum glabriventre	7
BOLD:AAD2710	17	Dufourea trochantera	2
BOLD:AAD2752	33	Bembidion nitidum	1
BOLD:AAD2779	9	Digrammia decorata	1
BOLD:AAD2948	60	Coleophora canadensisella	5
BOLD:AAD2967	9	Atoposmia copelandica	1
BOLD:AAD3063	24	Apamea spaldingi	3
BOLD:AAD3130	152	Bucculatrix	17
BOLD:AAD3131	7	Bucculatrix	1
BOLD:AAD3167	10	Euxoa lillooet	3
BOLD:AAD3191	49	Microplitis	6
BOLD:AAD3209	483	Tenthredo	6
BOLD:AAD3289	10	Cucullia speyeri	2
BOLD:AAD3359	44	Polia nugatis	2
BOLD:AAD3392	158	Coproica urbana	65
BOLD:AAD3397	38	Anopheles	1
BOLD:AAD3530	28	Andrena lawrencei	2
BOLD:AAD3664	15	Protoschinia nuchalis	5
BOLD:AAD3722	170	Eucera	1
BOLD:AAD3758	170	Pigritia fidella	30
BOLD:AAD3762	24	Andrena milwaukeensis	2
BOLD:AAD3898	42	Anthophora	5
BOLD:AAD3942	9	Coleophora rupestrella	1
BOLD:AAD3952	20	Dioryctria auranticella	3
BOLD:AAD4012	21	Lithobius forficatus	2
BOLD:AAD4157	202	Lasioglossum	50
BOLD:AAD4157	202	Lasioglossum diatretum	3
BOLD:AAD4161	99	Coleotechnites	9
BOLD:AAD4163	57	Osmia	3
BOLD:AAD4182	12	Osmia nigrifrons	2
BOLD:AAD4229	7	Platypolia contadina	1
BOLD:AAD4410	40	Labops hesperius	9
BOLD:AAD4531	73	Brachycarenus tigrinus	13
BOLD:AAD4613	17	Oncocnemidinae	1
BOLD:AAD4613	17	Sympistis anweileri	5
BOLD:AAD4781	42	Ageneotettix deorum	31
BOLD:AAD4820	275	Kleidocerys	2
BOLD:AAD4930	48	Chlamydatus	1
BOLD:AAD4939	27	Caloptilia rhoifoliella	2
BOLD:AAD4996	63	Nomada	4
BOLD:AAD5009	125	Gnaphosa muscorum	56
BOLD:AAD5122	18	Chlorosea	2
BOLD:AAD5124	52	Jalysus wickhami	1
BOLD:AAD5142	60	Stygnocoris	4
BOLD:AAD5195	103	Scambus	1
BOLD:AAD5195	103	Scambus nigricans	1
BOLD:AAD5204	18	Zotheca tranquilla	1
BOLD:AAD5210	8	Pseudeva palligera	1
BOLD:AAD5253	1262	Thienemanniella	1
BOLD:AAD5272	77	Dichomeris levisella	1
BOLD:AAD5318	430	Ichneumoninae	2
BOLD:AAD5465	24	Harpalinae	3
BOLD:AAD5513	104	Enchenopa	5
BOLD:AAD5526	17	Sympistis tenuifascia	1
BOLD:AAD5554	9	Sympistis sokar	1
BOLD:AAD5583	35	Phytocoris knowltoni	5
BOLD:AAD5604	35	Rhagoletis	1
BOLD:AAD5680	23	Apodrepanulatrix liberaria	1
BOLD:AAD5789	359	Leptopterna amoena	1
BOLD:AAD5802	99	Micrurapteryx occulta	2
BOLD:AAD5802	99	Ornixolinae	1
BOLD:AAD6157	23	Osmia marginipennis	3
BOLD:AAD6172	29	Osmia	1
BOLD:AAD6173	9	Osmia kincaidii	3
BOLD:AAD6477	38	Saldula	1
BOLD:AAD6503	22	Acerra normalis	3
BOLD:AAD6538	13	Acleris robinsoniana	1
BOLD:AAD6543	450	Aphaenogaster occidentalis	334
BOLD:AAD6543	450	Myrmicinae	1
BOLD:AAD6583	20	Tragosoma harrisii	2
BOLD:AAD6613	28	Anthophora terminalis	4
BOLD:AAD6629	35	Anthidium utahense	5
BOLD:AAD6874	15	Heriades	1
BOLD:AAD6955	83	Ligyrocoris	1
BOLD:AAD6978	17	Agonum	1
BOLD:AAD7101	231	Megaselia	1
BOLD:AAD7455	14	Admetovis oxymorus	2
BOLD:AAD7490	218	Brachymyrmex depilis	12
BOLD:AAD7535	32	Ochromolopis ramapoella	1
BOLD:AAD7624	171	Syntomus americanus	10
BOLD:AAD7721	33	Arphia conspersa	2
BOLD:AAD7748	7	Euxoa simulata	1
BOLD:AAD7836	34	Triznaka signata	2
BOLD:AAD7930	13	Nomada	1
BOLD:AAD7955	184	Eriosoma americanum	1
BOLD:AAD8008	13	Melecta pacifica	5
[truncated: 4,290 more rows]

## Sheet: Table S3
Table S4 Unique BINs in the MPG-AL with members assigned varying taxonomy
BIN	Total Members	Taxa	Count in Project
BOLD:ADI9043	16	Chionodes	15
BOLD:ADI9043	16	Gelechiinae	1
BOLD:ADQ1004	4	Hymenoptera	2
BOLD:ADQ1004	4	Mutillidae	2
BOLD:ADQ7019	2	Acleris	1
BOLD:ADQ7019	2	Acleris nivisellana	1
BOLD:ADZ9808	19	Bibiodes aestiva	18
BOLD:ADZ9808	19	Bibionidae	1
BOLD:AEA2635	2	Entomobryomorpha	1
BOLD:AEA2635	2	Tomoceridae	1
BOLD:AEA2896	23	Entomobryomorpha	22
BOLD:AEA2896	23	Tomoceridae	1
BOLD:AEB1430	2	Entomobryidae	1
BOLD:AEB1430	2	Entomobryomorpha	1
BOLD:AEB2155	5	Entomobryomorpha	4
BOLD:AEB2155	5	Isotomidae	1
BOLD:AEB2876	2	Entomobryomorpha	1
BOLD:AEB2876	2	Entomobryidae	1
BOLD:AEB4091	2	Entomobryomorpha	1
BOLD:AEB4091	2	Isotomidae	1
BOLD:AEB4136	3	Hystrichophora	2
BOLD:AEB4136	3	Hystrichophora stygiana	1
BOLD:AEB5918	8	Entomobryomorpha	7
BOLD:AEB5918	8	Isotomidae	1
BOLD:AEB7358	7	Tomoceridae	1
BOLD:AEB7358	7	Entomobryomorpha	6
BOLD:AEB7384	5	Tenebrionidae	3
BOLD:AEB7384	5	Alleculinae	2
BOLD:AEB8333	2	Entomobryomorpha	1
BOLD:AEB8333	2	Isotomidae	1
BOLD:AEB9060	2	Eurytoma	1
BOLD:AEB9060	2	Eurytomidae	1
BOLD:AED4962	3	Encyrtidae	2
BOLD:AED4962	3	Hymenoptera	1
BOLD:AGE7906	2	Forficula	1
BOLD:AGE7906	2	Forficula auricularia-A	1

## Sheet: Table S4
Table S3 Summary of taxonomic classifications for 1,140 unique BINs in the MPG-AL Library
Order	BIN Classification	Number of Distinct BINs	Classification Level	Common name
Diptera	Cecidomyiidae	197	family	gall or wood midges
Diptera	Chironomidae	37	family	nonbiting midges
Diptera	Sciaridae	31	family	dark winged fungus gnats
Hymenoptera	Ichneumonidae	25	family	Ichneumonid wasps
NA	Arachnida	19	class	spiders, ticks, mites
Trombidiformes	Erythracarinae	19	subfamily	mites
Diptera	Empididae	18	family	dagger or balloon flies
Hymenoptera	Eulophidae	18	family	parasitic wasps
Diptera	Agromyzidae	18	family	leaf miner flies
Hemiptera	Cicadellidae	18	family	leafhoppers
Trombidiformes	Erythraeidae	15	family	mites
Coleoptera	Melyridae	14	family	soft-winged flower beetles
Diptera	Bombyliidae	14	family	bee flies
Hymenoptera	Encyrtidae	12	family	parasitic wasps
Diptera	Conopidae	11	family	thick headed flies
Sarcoptiformes	Sarcoptiformes	11	order	mites
Hymenoptera	Formicidae	10	family	ants
Diptera	Limoniidae	9	family	short palped craneflies
Diptera	Hybotidae	9	family	dance flies
Entomobryomorpha	Entomobryidae	9	family	springtails
Diptera	Ceratopogonidae	8	family	biting midges
Coleoptera	Aleocharinae	8	subfamily	rove beetles
Hymenoptera	Platygastridae	8	family	parasitic wasps
Diptera	Phoridae	7	family	scuttle flies
Hemiptera	Miridae	7	family	plant bugs
Lepidoptera	Chionodes	6	genus	twirler moths
Hymenoptera	Hymenoptera	4	order	bees, wasps, ants
Diptera	Mycetophilidae	6	family	fungus gnats
Diptera	Tachinidae	6	family	parasitic flies
Mesostigmata	Mesostigmata	6	order	mites
Trombidiformes	Trombidiidae	6	family	true velvet mites
Hymenoptera	Pteromalidae	6	family	pteromalid wasps
Diptera	Dolichopodidae	5	family	longlegged flies
Symphypleona	Bourletiellidae	5	family	globular springtails
Poduromorpha	Poduromorpha	5	order	springtails
Opiliones	Togwoteeus biceps	5	species	harvestman spider
Trombidiformes	Bdellidae	5	family	snout mites
Diptera	Botanophila	5	genus	root-maggot flies
Symphypleona	Symphypleona	5	order	globular springtails
Thysanoptera	Aptinothrips	5	genus	thrips
Coleoptera	Leiodidae	5	family	round fungus beetles
Hymenoptera	Eurytoma	5	genus	parasitic wasps
Coleoptera	Chrysomelidae	4	family	leaf beetles
Orthoptera	Acrididae	4	family	short-horned grasshoppers
Diptera	Sarcophagidae	4	family	flesh flies
Araneae	Micaria	4	genus	ground spiders
Polydesmida	Xystodesmidae	4	family	flat backed millipedes
Hymenoptera	Torymidae	4	family	parasitic wasps
Entomobryomorpha	Tomoceridae	4	family	elongate-bodied springtails
Diptera	Ulidiidae	4	family	picture-winged flies
Entomobryomorpha	Isotomidae	4	family	elongate-bodied springtails
Hymenoptera	Eurytomidae	3	family	parasitic wasps
Hymenoptera	Pompilidae	4	family	spider wasps
Hymenoptera	Belytinae	4	subfamily	parasitic wasps
Hymenoptera	Rogadinae	3	subfamily	caterpillar mummy wasps
Hymenoptera	Mutillidae	3	family	velvet ants
Hymenoptera	Tapinoma	3	genus	odorous ants
Hymenoptera	Andrena	3	genus	mining bees
Hymenoptera	Sparasion	3	genus	parasitic wasps
Oribatida	Scheloribatidae	3	family	oribatids
Hemiptera	Forcipata	3	genus	micro leafhoppers
NA	Chilopoda	3	class	centipedes
Mesostigmata	Parasitidae	3	family	mites
Coleoptera	Listrus	3	genus	soft-winged flower beetles
Coleoptera	Scymnus	3	genus	dusky lady beetles
Mesostigmata	Phytoseiidae	3	family	mites
Hymenoptera	Chrysididae	3	family	cuckoo wasps
Diptera	Psilidae	3	family	rust flies
Diptera	Asilidae	3	family	robber flies
Coleoptera	Staphylininae	3	subfamily	rove beetles
Oribatida	Eremaeidae	3	family	oribatids
Oribatida	Oribatulidae	3	family	oribatids
Hemiptera	Pseudococcidae	3	family	mealybugs
Lepidoptera	Tortricidae	3	family	tortricid moths
Hemiptera	Latalus	3	genus	typical leafhoppers
Diptera	Anthomyiidae	3	family	root-maggot flies
Araneae	Habronattus hirsutus	3	species	jumping spider
Diptera	Ephydridae	3	family	shore flies
Trombidiformes	Eupodidae	3	family	mites
Coleoptera	Elateridae	3	family	click beetles
Thysanoptera	Frankliniella	3	genus	thrips
Trombidiformes	Tetranychidae	3	family	spider mites
Diptera	Mycomya	3	genus	fungus gnats
Hymenoptera	Scelionidae	3	family	parasitic wasps
Diptera	Tomosvaryella	3	genus	big-headed flies
Orthoptera	Melanoplus	3	genus	spur-throated grasshoppers
Hymenoptera	Tiphiidae	2	family	Tiiphid wasps
Orthoptera	Tettigoniidae	2	family	katydids
Lepidoptera	Gelechiinae	1	subfamily	Gelechiid moth
Hymenoptera	Aleiodes	2	genus	common mummy wasps
Lepidoptera	Gelechiidae	2	family	twirler moths
Neuroptera	Aleuropteryginae	2	subfamily	dusky lacewings
Hemiptera	Achilidae	2	family	Achilid planthoppers
Coleoptera	Cardiophorinae	2	subfamily	click beetles
Lepidoptera	Lepidoptera	2	order	butterflies and moths
Diptera	Stratiomyidae	2	family	soldier flies
Hemiptera	Kybos	2	genus	micro leafhoppers
Diptera	Holopogon	2	genus	twigsitters
Hymenoptera	Agrypon	2	genus	Ichneumonid wasps
Hymenoptera	Mastrus	2	genus	Ichneumonid wasps
Oribatida	Galumnidae	2	family	oribatids
Thysanoptera	Oxythrips	2	genus	thrips
Trombidiformes	Scutacaridae	2	family	mites
Coleoptera	Amphivectura	2	genus	soft-winged flower beetles
Hemiptera	Hebecephalus	2	genus	typical leafhoppers
Coleoptera	Scraptiidae	2	family	false flower beetles
Diptera	Lonchaeidae	2	family	lance flies
Lithobiomorpha	Henicopidae	2	family	stone centipedes
Araneae	Pardosa ontariensis	2	species	thin-legged wolf spider
Julida	Julidae	2	family	millipedes
Diptera	Orthocladius	2	genus	nonbiting midges
Hymenoptera	Torymus	2	genus	Chalcidoid wasps
Diptera	Leucopis	2	genus	silver or aphid flies
Dermaptera	Forficulidae	2	family	common earwigs
Coleoptera	Bruchinae	2	subfamily	pea and bean weevils
Coleoptera	Calosoma	2	genus	caterpillar hunter beetles
Hemiptera	Cydnidae	2	family	burrowing bugs
Diptera	Boletina	2	genus	fungus gnats
Lepidoptera	Coleophora	2	genus	seed case moths
Trombidiformes	Cunaxidae	2	family	predatory mites
Lithobiomorpha	Lithobiidae	2	family	stone centipedes
Araneae	Hypsosinga rubens	2	species	orb weaver spider
Hymenoptera	Halictidae	2	family	sweat, furrow or short-faced bees
Hymenoptera	Ceraphronidae	2	family	Ceraphronid wasps
Coleoptera	Curculionidae	2	family	snout and bark beetles
Diptera	Keroplatidae	2	family	predatory fungus gnats
Coleoptera	Coccinellidae	2	family	lady beetles
Mesostigmata	Digamasellidae	2	family	mites
Trombidiformes	Rhagidiidae	2	family	mites
Hemiptera	Aphididae	2	family	aphids
Diptera	Scatopsciara	2	genus	dark-winged fungus gnats
Hemiptera	Irbisia	2	genus	plant bugs
Diptera	Oscinella	2	genus	frit flies
Hymenoptera	Microgastrinae	2	subfamily	Braconid wasps
Hymenoptera	Solierella	2	genus	square-headed and sand wasps
Thysanoptera	Thripinae	2	subfamily	thrips
Coleoptera	Mordellidae	2	family	tumbling flower beetles
Hymenoptera	Synopeas	2	genus	parasitic wasps
Diptera	Phytomyza	2	genus	leaf miner flies
Hymenoptera	Chrysura	2	genus	cuckoo wasps
Araneae	Evarcha	2	genus	jumping spiders
Hymenoptera	Mymaridae	2	family	fairy wasps
Diptera	Lycoriella	2	genus	dark-winged fungus gnats
Araneae	Evarcha hoyi	2	species	jumping spider
Lepidoptera	Elachistidae	1	family	grass miner moths
Hymenoptera	Aleiodes borealis	1	species	common mummy wasp
Hymenoptera	Macrocentrinae	1	subfamily	Braconid wasps
Lepidoptera	Amydria	1	genus	burrowing webworm moths
Diptera	Simuliidae	1	family	black flies
Neuroptera	Chrysopinae	1	subfamily	typical green lacewings
Lepidoptera	Pelochrista	1	genus	tortricid moths
Coleoptera	Dichelonyx	1	genus	May beetles and junebugs
Lepidoptera	Acleris nivisellana	1	species	tortricid moth
Coleoptera	Mycetoporus neotomae	1	species	rove beetle
Ephemeroptera	Heptageniinae	1	subfamily	mayflies
Lepidoptera	Semioscopis packardella	1	species	Packard's concealer moth
Hymenoptera	Nysson	1	genus	square-headed and sand wasps
Orthoptera	Ceuthophilus	1	genus	camel crickets
Diptera	Iteaphilidae	1	family	NA
Diptera	Zodion	1	genus	thick-headed flies
Hymenoptera	Barylypa	1	genus	Ichneumonid wasps
Diptera	Blaesoxipha	1	genus	grasshopper maggots
Lepidoptera	Phyllonorycter apparella	1	species	leaf blotch miner moth
Diptera	Chetogena	1	genus	parasitic fly
Diptera	Bibiodes aestiva	1	species	march fly
Araneae	Callilepis eremella	1	species	ground spider
Hemiptera	Aphis	1	genus	aphid
Hemiptera	Essigella	1	genus	giant aphid
Coleoptera	Ripiphoridae	1	family	wedge shaped beetles
Diptera	Lauxaniidae	1	family	NA
Hymenoptera	Pemphredonidae	1	family	aphid wasps
Odonata	Argia	1	genus	dancers
Hymenoptera	Cenocoeliinae	1	subfamily	Braconid wasps
Coleoptera	Attalus	1	genus	soft-winged flower beetles
Plecoptera	Malenka	1	genus	spring stoneflies
Microcoryphia	Meinertellidae	1	family	rock bristletails
Hymenoptera	Dusona	1	genus	Ichneumonid wasps
Diptera	Tabanidae	1	family	horse and deer flies
Diptera	Camptochaeta	1	genus	dark-winged fungus gnats
Lepidoptera	Stigmella	1	genus	pygmy leafmining moths
Lepidoptera	Eana	1	genus	tortricid moths
Thysanoptera	Aeolothrips	1	genus	predatory thrips
Trombidiformes	Arrenuridae	1	family	water mites
Diptera	Rhexoza	1	genus	minute black scavenger flies
Hymenoptera	Ascogaster	1	genus	Braconid wasps
Coleoptera	Agriotes	1	genus	click beetles
Thysanoptera	Thrips	1	genus	thrips
Symphypleona	Bourletiella	1	genus	globular springtails
Hymenoptera	Myrmosidae	1	family	Myrmosid wasps
Hemiptera	Colladonus	1	genus	typical leafhoppers
Araneae	Hypsosinga funebris	1	species	orb weaver spider
Diptera	Paradelia	1	genus	root-maggot flies
Coleoptera	Phyllotreta	1	genus	flea beetles
Hymenoptera	Acropiesta	1	genus	parasitic wasps
Hymenoptera	Dibrachys	1	genus	pteromalid wasps
Lepidoptera	Agonochaetia	1	genus	twirler moths
Araneae	Schizocosa maxima	1	species	wolf spider
Neuroptera	Coniopteryx	1	genus	dusky lacewings
Poduromorpha	Neanuridae	1	family	springtails
Plecoptera	Sweltsa	1	genus	green stoneflies
Lepidoptera	Nepticulidae	1	family	pygmy leafmining moths
Lepidoptera	Scythrididae	1	family	flower moths
Chordeumatida	Chordeumatida	1	order	millipedes
Trombidiformes	Torrenticolidae	1	family	torrent mites
Diptera	Phytomyptera	1	genus	parasitic flies
Araneae	Gnaphosidae	1	family	ground spiders
Araneae	Zelotes	1	genus	ground spiders
Hymenoptera	Trypoxylon	1	genus	square-headed and sand wasps
Diptera	Aenigmatias	1	genus	scuttle flies
Pseudoscorpionida	Cheliferidae	1	family	pseudoscorpion
Diptera	Lygistorrhininae	1	subfamily	long-beaked fungus gnats
Trombidiformes	Tydeidae	1	family	mites
Hemiptera	Dictyopharidae	1	family	Dictyopharid planthoppers
Hemiptera	Erythridula	1	genus	micro leafhoppers
Coleoptera	Cantharidae	1	family	soldier beetles
Hymenoptera	Proctotrupidae	1	family	parasitic wasps
Hemiptera	Pagasa	1	genus	damsel bugs
Lepidoptera	Bucculatrix	1	genus	ribbon cocoon-maker moths
Coleoptera	Sitona	1	genus	broad-nosed weevils
Hymenoptera	Macrocentrus	1	genus	Braconid wasps
Hymenoptera	Astata	1	genus	square-headed and sand wasps
Coleoptera	Dermestidae	1	family	carpet beetles
Lepidoptera	Dichrorampha	1	genus	tortricid moths
Coleoptera	Hypocyphtini	1	tribe	rove beetles
Hymenoptera	Chloropidae	1	family	Braconid wasps
Hymenoptera	Chalcididae	1	family	Chalcidoid wasps
Hymenoptera	Halticoptera	1	genus	pteromalid wasps
Hemiptera	Typhlocybini	1	tribe	micro leafhoppers
Lepidoptera	Coleophoridae	1	family	seed case moths
Coleoptera	Anthicidae	1	family	ant-like flower beetles
Araneae	Antrodiaetus	1	genus	folding door spiders
Coleoptera	Stenocorus	1	genus	flower longhorn beetles
Diptera	Tanytarsus	1	genus	nonbiting midges
Araneae	Drassyllus	1	genus	ground spiders
Lepidoptera	Scrobipalpa	1	genus	twirler moths
Coleoptera	Thanatophilus	1	genus	carrion beetles
Diptera	Eucyrtopogon	1	genus	spotwings
Araneae	Haplodrassus	1	genus	ground spiders
Coleoptera	Hippodamia	1	genus	lady beetles
Coleoptera	Leiodes	1	genus	round fungus beetles
Diptera	Brillia	1	genus	nonbiting midges
Araneae	Oxyopes	1	genus	lynx spiders
Araneae	Phidippus whitmani	1	species	jumping spiders
Araneae	Callobius	1	genus	hacklemesh weavers
Hymenoptera	Wroughtonia	1	genus	Braconid wasps
Trombidiformes	Aturidae	1	family	mites
Hemiptera	Oxycarenidae	1	family	true bugs
Trombidiformes	Trombidiformes	1	order	NA
Hemiptera	Idiocerus	1	genus	typical leafhoppers
Diptera	Chyromyidae	1	family	NA
Diptera	Pherbellia	1	genus	marsh flies
Hymenoptera	Crossocerus	1	genus	square-headed wasps
Diptera	Eulasiona	1	genus	parasitic flies
Araneae	Pocadicnemis americana	1	species	sheet weavers
Lepidoptera	Hystrichophora stygiana	1	species	tortricid moth
Mermithida	Mermithidae	1	family	nematodes
Coleoptera	Hypnoidus	1	genus	click beetles
Diptera	Pholeomyia	1	genus	freeloader flies
Coleoptera	Phyllophaga	1	genus	May beetles
Diptera	Docosia	1	genus	fungus gnats
Diptera	Agulla	1	genus	snakeflies
Entomobryomorpha	Entomobrya	1	genus	slender springtails
Hymenoptera	Zele	1	genus	Braconid wasps
Coleoptera	Scraptiinae	1	subfamily	false flower beetles
Hymenoptera	Trichogrammatidae	1	family	Chalcidoid wasps
Hemiptera	Aphalarinae	1	subfamily	plant-parasitic wasps
Coleoptera	Carabidae	1	family	ground beetles
Thysanoptera	Aeolothripidae	1	family	predatory thrips
Hymenoptera	Chelonus	1	genus	Braconid wasps
Opiliones	Phalangium	1	genus	harvestman spider
Hymenoptera	Triaspis	1	genus	Braconid wasps
Siphonaptera	Ceratophyllidae	1	family	fleas
Diptera	Aulagromyza	1	genus	leaf miner flies
Araneae	Pellenes peninsularis	1	species	jumping spider
Araneae	Emblyna	1	genus	mesh web weavers
Coleoptera	Cryptocephalus	1	genus	case-bearing leaf beetles
Strepsiptera	Halictophagidae	1	family	twisted-winged insects
Thysanoptera	Phlaeothripidae	1	family	tube-tailed thrips
Coleoptera	Meloe	1	genus	rove beetles
Diptera	Drymeia	1	genus	Muscid flies
Coleoptera	Mordellistena	1	genus	tumbling flower beetles
Coleoptera	Alleculinae	1	subfamily	comb-clawed beetles
Coleoptera	Brachysomida	1	genus	flower longhorn beetles
Hemiptera	Ligyrocoris	1	genus	dirt-colored seed bugs
Hemiptera	Flexamia decora	1	species	typical leafhopper
Diptera	Platypalpus	1	genus	dance flies
Symphypleona	Katiannidae	1	family	globular springtails
Diptera	Brevicornu	1	genus	fungus gnats
Hymenoptera	Campodorus	1	genus	parasitic wasps
Chordeumatida	Megalotylidae	1	family	millipedes
Hymenoptera	Campoletis	1	genus	Ichneumonid wasps
Coleoptera	Ptinidae	1	family	death-watch and spider beetles
Hymenoptera	Lycaota	1	genus	sawflies, horntails, and wood wasps
Coleoptera	Buprestis	1	genus	metallic wood-boring beetles
Hymenoptera	Halictus	1	genus	furrow bees
Trombidiformes	Ereynetidae	1	family	mites
Hymenoptera	Palmodes	1	genus	thread-waisted wasps
Hymenoptera	Microplitis	1	genus	Braconid wasps
NA	Diplopoda	1	class	millipedes
Diptera	Malloewia	1	genus	frit flies
Araneae	Pellenes shoshonensis	1	species	jumping spider
Diptera	Exechia	1	genus	fungus gnats
Hymenoptera	Andrenidae	1	family	miner bees
Thysanoptera	Apterothrips	1	genus	thrips
Astigmata	Proctophyllodidae	1	family	mites
Diptera	Asteromyia	1	genus	gall midges
Diptera	Megaselia	1	genus	scuttle flies
Hymenoptera	Telenomus	1	genus	parasitic wasps
Araneae	Dipoena nigra	1	species	cobweb spiders
Diptera	Phytomyza illustris	1	species	leaf miner flies
Hymenoptera	Alysiinae	1	subfamily	Braconid wasps
Hymenoptera	Opius	1	genus	Braconid wasps
Hymenoptera	Piestopleura	1	genus	parasitic wasps
Hymenoptera	Dinotrema	1	genus	Braconid wasps
Hymenoptera	Ceratina	1	genus	small carpenter bees
Hymenoptera	Phymatocera	1	genus	common sawflies
Diptera	Phora	1	genus	scuttle flies
Hymenoptera	Ectemnius	1	genus	square-headed wasps
Araneae	Dictynidae	1	family	mesh web weavers
Hymenoptera	Oxybelus	1	genus	square-headed and sand wasps
Coleoptera	Paederinae	1	subfamily	rove beetles
Hymenoptera	Aphelinidae	1	family	Chalcidoid wasps
Oribatida	Dendroeremaeidae	1	family	oribatids
Araneae	Disembolus	1	genus	dwarf spiders
Coleoptera	Oropus	1	genus	ant-loving beetles
Araneae	Xysticus	1	genus	ground crab spiders
Hymenoptera	Baryscapus	1	genus	Chalcidoid wasps
Hemiptera	Mocuellus	1	genus	typical leafhopper
Diptera	Meoneura pacifica	1	species	carnid flies
Diptera	Tricimba melancholica	1	species	frit flies
Diptera	Helina	1	genus	Muscid flies
Hymenoptera	Microctonus	1	genus	Braconid wasps
Hymenoptera	Ammosphex	1	genus	spider wasps
Hymenoptera	Aprostocetus	1	genus	Chalcidoid wasps
Trombidiformes	Cunaxoides	1	genus	predatory mites
Thysanoptera	Caliothrips	1	genus	thrips
Diptera	Norrbomia cf. scripta	1	species	lesser dung flies
Hymenoptera	Megaspilidae	1	family	Megaspilid wasps
Coleoptera	Tachinus nigricornis	1	species	crab-like rove beetles
Lepidoptera	Cauchas	1	genus	fairy moths
Diptera	Leptosciarella	1	genus	dark-winged fungus gnats
Diptera	Myopa rubida	1	species	thick-headed flies
Diptera	Thienemanniella	1	genus	nonbiting midges
Hymenoptera	Diapriinae	1	subfamily	parasitic wasps
Oribatida	Ceratozetidae	1	family	oribatids
Hymenoptera	Colotrechnus	1	genus	pteromalid wasps
Hemiptera	Nabis	1	genus	damsel bugs
Hymenoptera	Vespidae	1	family	wasps
Coleoptera	Lordithon poecilus	1	species	rove beetles
Hymenoptera	Lasioglossum	1	genus	sweat and furrow bees
Hymenoptera	Bombus insularis	1	species	bumblebee
Coleoptera	Dyslobus	1	genus	broad-nosed weevils
Hemiptera	Auridius	1	genus	typical leafhoppers
Hymenoptera	Pompilinae	1	subfamily	spider wasps
Coleoptera	Crenitis malkini	1	species	water scavenger beetles
Hymenoptera	Hoplocampa	1	genus	common sawflies
Coleoptera	Catops	1	genus	small carrion beetles
Hemiptera	Diplocolenus	1	genus	typical leafhoppers
Coleoptera	Caenocara	1	genus	puffball beetles
Rhabdura	Campodeidae	1	family	two-pronged bristletails
Hemiptera	Aphalaridae	1	family	plant-parasitic hemipterans
Orthoptera	Trimerotropis	1	genus	band-winged grasshoppers
Diptera	Thecophora	1	genus	thick-headed flies
Araneae	Tutelina elegans	1	species	jumping spider
Hemiptera	Latalus missellus	1	species	typical leafhopper
Thysanoptera	Neohydatothrips	1	genus	thrips
Hymenoptera	Tenthredo	1	genus	common sawflies
Hymenoptera	Andrena euandrena3	1	species	mining bee
Hymenoptera	Anisobas coloradensis	1	species	Ichneumonid wasp
Hymenoptera	Cryptinae	1	subfamily	Ichneumonid wasps
Lithobiomorpha	Lithobius forficatus	1	species	brown centipede
Lepidoptera	Paraplatyptilia maea	1	species	plume moth
Diptera	Cladotanytarsus	1	genus	nonbiting midges
Hemiptera	Megophthalminae	1	subfamily	typical leafhoppers
Diptera	Smittia	1	genus	nonbiting midges
Lepidoptera	Ancylis	1	genus	tortricid moths
Diptera	Hydrotaea palaestrica	1	species	Muscid fly
Hymenoptera	Ichneumoninae	1	subfamily	Ichneumonid wasps
Hymenoptera	Diadegma	1	genus	Ichneumonid wasps
Hemiptera	Phytocoris jucundus	1	species	plant bug
Lepidoptera	Andropolia theodori	1	species	owlet moth
Hemiptera	Twiningia pellucida	1	species	typical leafhopper
Diptera	Paratanytarsus	1	genus	nonbiting midges
Dermaptera	Forficula auricularia-A	1	species	common earwig

## Sheet: Table S5
Table S5 Existent BINs with MPG-AL members assigned varying taxonomy
BIN	TotalMembers	Taxa	Count in Project
BOLD:AAA1257	703	Halictinae	1
BOLD:AAA1257	703	Halictus ligatus	75
BOLD:AAA1518	2603	Scoparia	2
BOLD:AAA1518	2603	Scoparia biplagialis	1
BOLD:AAA1834	485	Myrmica	175
BOLD:AAA1834	485	Myrmicinae	1
BOLD:AAA2089	471	Dysstroma citrata	1
BOLD:AAA2089	471	Larentiinae	1
BOLD:AAA2090	24	Dysstroma brunneata	2
BOLD:AAA2090	24	Larentiinae	1
BOLD:AAA2407	297	Iridopsis	1
BOLD:AAA2407	297	Iridopsis emasculatum	1
BOLD:AAA3062	246	Acrididae	1
BOLD:AAA3062	246	Melanoplinae	1
BOLD:AAA3062	246	Melanoplus	9
BOLD:AAA3812	309	Panthea acronyctoides	3
BOLD:AAA3812	309	Panthea virginarius	4
BOLD:AAA3873	136	Heterocampinae	1
BOLD:AAA3873	136	Schizura unicornis	1
BOLD:AAA4555	2657	Melanoplus	930
BOLD:AAA4555	2657	Melanoplus foedus	2
BOLD:AAA5195	86	Lacinipolia	1
BOLD:AAA5195	86	Lacinipolia pensilis	22
BOLD:AAA5208	46	Sicya	2
BOLD:AAA5208	46	Sicya crocearia	1
BOLD:AAA5470	318	Dioryctria	4
BOLD:AAA5470	318	Dioryctria pseudotsugella	2
BOLD:AAA5471	59	Dioryctria	3
BOLD:AAA5471	59	Dioryctria abietivorella	2
BOLD:AAA5527	225	Pero	1
BOLD:AAA5527	225	Pero mizon	2
BOLD:AAA5967	74	Tortricidia	2
BOLD:AAA5967	74	Tortricidia testacea	1
BOLD:AAA6013	109	Ennominae	1
BOLD:AAA6013	109	Plagodis pulveraria	1
BOLD:AAA6056	73	Lacinipolia sareta	10
BOLD:AAA6056	73	Noctuinae	1
BOLD:AAA6088	33	Euchlaena	2
BOLD:AAA6088	33	Euchlaena johnsonaria	1
BOLD:AAA6088	33	Euchlaena mollisaria	2
BOLD:AAA6213	4491	Aphidinae	1
BOLD:AAA6213	4491	Macrosiphum	5
BOLD:AAA6296	20	Eupithecia	1
BOLD:AAA6296	20	Eupithecia johnstoni	1
BOLD:AAA6309	847	Filatima	200
BOLD:AAA6309	847	Filatima vaccinii	2
BOLD:AAA6309	847	Gelechiinae	4
BOLD:AAA6561	84	Noctuinae	1
BOLD:AAA6561	84	Polia piniae	5
BOLD:AAA6683	85	Aseptis characta	5
BOLD:AAA6683	85	Noctuinae	1
BOLD:AAA7039	160	Sparganothis	10
BOLD:AAA7039	160	Sparganothis sulfureana	1
BOLD:AAA7118	148	Hoplitis	5
BOLD:AAA7118	148	Hoplitis producta	8
BOLD:AAA7188	549	Tibellus	2
BOLD:AAA7188	549	Tibellus maritimus	11
BOLD:AAA7313	105	Chlorochlamys chloroleucaria	2
BOLD:AAA7313	105	Chlorochlamys triangularis	1
BOLD:AAA7346	69	Noctuinae	1
BOLD:AAA7346	69	Spiramater lutra	4
BOLD:AAA8013	100	Limnephilus	1
BOLD:AAA8013	100	Limnephilus indivisus	2
BOLD:AAA8107	114	Digrammia	1
BOLD:AAA8107	114	Digrammia neptaria	2
BOLD:AAA8367	93	Argyrotaenia	23
BOLD:AAA8367	93	Argyrotaenia dorsalana	4
BOLD:AAA8369	109	Gillmeria	5
BOLD:AAA8369	109	Gillmeria pallidactyla	1
BOLD:AAA8530	113	Arctia	1
BOLD:AAA8530	113	Arctia caja	1
BOLD:AAA8735	148	Pelochrista	1
BOLD:AAA8735	148	Pelochrista agricolana	1
BOLD:AAA9176	185	Eupithecia	1
BOLD:AAA9176	185	Eupithecia misturata	1
BOLD:AAB0373	896	Chrysoperla	2
BOLD:AAB0373	896	Chrysopinae	1
BOLD:AAB2384	2531	Eupeodes	3
BOLD:AAB2384	2531	Eupeodes volucris	19
BOLD:AAB3250	135	Coleophora	8
BOLD:AAB3250	135	Coleophorinae	1
BOLD:AAB3476	72	Amblyptilia pica	4
BOLD:AAB3476	72	Pterophorinae	1
BOLD:AAB3583	85	Horisme incana	2
BOLD:AAB3583	85	Larentiinae	1
BOLD:AAB4422	166	Sericosema	1
BOLD:AAB4422	166	Sericosema juturnaria	2
BOLD:AAB4657	1422	Chironominae	2
BOLD:AAB4657	1422	Chironomus maturus	16
BOLD:AAB4830	575	Bombus	79
BOLD:AAB4830	575	Bombus ternarius	1
BOLD:AAB4891	54	Nicrophorus	1
BOLD:AAB4891	54	Nicrophorus investigator	8
BOLD:AAB5873	46	Macaria bitactata	1
BOLD:AAB5873	46	Speranza bitactata	1
BOLD:AAB6138	34	Ethmia	11
BOLD:AAB6138	34	Ethmia monticola	1
BOLD:AAB6890	28	Drasteria adumbrata	2
BOLD:AAB6890	28	Erebinae	1
BOLD:AAB7788	99	Sparganothis	1
BOLD:AAB7788	99	Sparganothis tunicana	47
BOLD:AAB9367	124	Telethusia	6
BOLD:AAB9367	124	Telethusia ovalis	4
BOLD:AAB9746	20	Dasypyga	1
BOLD:AAB9746	20	Dasypyga alternosquamella	1
BOLD:AAB9779	64	Anarta	1
BOLD:AAB9779	64	Anarta crotchii	2
BOLD:AAC0206	842	Agonopterix	15
BOLD:AAC0206	842	Depressariinae	1
BOLD:AAC1222	588	Aedes cinereus	1
BOLD:AAC1222	588	Culicinae	2
BOLD:AAC1332	36	Aphrophora fulva	22
BOLD:AAC1332	36	Aphrophoridae	1
BOLD:AAC2488	76	Isoperla fulva	3
BOLD:AAC2488	76	Perlodidae	1
BOLD:AAC4162	31	Ennominae	1
BOLD:AAC4162	31	Tetracis cervinaria	4
BOLD:AAC4803	99	Conchapelopia	6
BOLD:AAC4803	99	Conchapelopia pallens	5
BOLD:AAC6454	15	Olethreutinae	1
BOLD:AAC6454	15	Pelochrista ridingsana	1
BOLD:AAC7972	79	Egira	2
BOLD:AAC7972	79	Egira curialis	2
BOLD:AAC8290	26	Stamnodes	4
BOLD:AAC8290	26	Stamnodes marmorata	2
BOLD:AAC9798	68	Digrammia	26
BOLD:AAC9798	68	Digrammia sexpunctata	8
BOLD:AAD0303	14	Hoplitis grinnelli	3
BOLD:AAD0303	14	Hoplitis grinnelli septentrionalis	1
BOLD:AAD2488	20	Ypsolopha falciferella	3
BOLD:AAD2488	20	Ypsolophinae	1
BOLD:AAD4157	202	Lasioglossum	50
BOLD:AAD4157	202	Lasioglossum diatretum	3
BOLD:AAD4613	17	Oncocnemidinae	1
BOLD:AAD4613	17	Sympistis anweileri	5
BOLD:AAD5195	103	Scambus	1
BOLD:AAD5195	103	Scambus nigricans	1
BOLD:AAD5802	99	Micrurapteryx occulta	2
BOLD:AAD5802	99	Ornixolinae	1
BOLD:AAD6543	450	Aphaenogaster occidentalis	334
BOLD:AAD6543	450	Myrmicinae	1
BOLD:AAE0455	14	Bruneria	1
BOLD:AAE0455	14	Gomphocerinae	1
BOLD:AAE0456	754	Forficula	1
BOLD:AAE0456	754	Forficula auricularia-B	350
BOLD:AAE0585	69	Baetinae	1
BOLD:AAE0585	69	Callibaetis ferrugineus	1
BOLD:AAE1731	28	Hydropsyche	1
BOLD:AAE1731	28	Hydropsychidae	1
BOLD:AAE1731	28	Hydropsychinae	1
BOLD:AAE4667	44	Eupithecia	1
BOLD:AAE4667	44	Eupithecia behrensata	3
BOLD:AAE4667	44	Larentiinae	1
BOLD:AAE6503	18	Antepirrhoe semiatrata	1
BOLD:AAE6503	18	Larentiinae	3
BOLD:AAE8646	19	Myrmicinae	2
BOLD:AAE8646	19	Solenopsis molesta	1
BOLD:AAE9082	94	Chlorochroa	4
BOLD:AAE9082	94	Pentatomidae	1
BOLD:AAE9266	22	Noctuinae	1
BOLD:AAE9266	22	Tesagrotis piscipellis	3
BOLD:AAF3527	12	Barbara	1
BOLD:AAF3527	12	Barbara colfaxiana	2
BOLD:AAF7683	131	Halictus	1
BOLD:AAF7683	131	Halictus tripartitus	117
BOLD:AAF9303	24	Simuliinae	1
BOLD:AAF9303	24	Simulium	1
BOLD:AAF9398	22	Epicauta oregona	14
BOLD:AAF9398	22	Meloinae	1
BOLD:AAF9976	276	Aroga websteri	1
BOLD:AAF9976	276	Gelechiinae	81
BOLD:AAG1396	122	Hormiinae	2
BOLD:AAG1396	122	Hormius moniliatus	2
BOLD:AAG1488	2451	Lymaenon	7
BOLD:AAG1488	2451	Mymaridae	4
BOLD:AAG1659	552	Tomosvaryella	58
BOLD:AAG1659	552	Tomosvaryella sp. ON16	14
BOLD:AAG2197	20	Phasiinae	1
BOLD:AAG2197	20	Tachinidae	15
BOLD:AAG2428	203	Brachicoma	61
BOLD:AAG2428	203	Brachicoma borealis	1
BOLD:AAG2465	300	Delia	1
BOLD:AAG2465	300	Delia radicum	99
BOLD:AAG2474	529	Anthomyiidae	1
BOLD:AAG2474	529	Delia	2
BOLD:AAG2877	244	Cuerna	1
BOLD:AAG2877	244	Cuerna cuesta	155
BOLD:AAG2890	341	Eurymelinae	1
BOLD:AAG2890	341	Idiocerus	1
BOLD:AAG3093	17	Evergestis	3
BOLD:AAG3093	17	Evergestis funalis	2
BOLD:AAG3274	4282	Megaselia	1
BOLD:AAG3274	4282	Megaselia hardingorum	34
BOLD:AAG4263	34	Formicinae	1
BOLD:AAG4263	34	Lasius subumbratus	8
BOLD:AAG5453	823	Chironominae	1
BOLD:AAG5453	823	Chironomus bifurcatus	1
BOLD:AAG6822	840	Coenosiinae	1
BOLD:AAG6822	840	Schoenomyza	9
BOLD:AAG7285	137	Rachispoda atra	2
BOLD:AAG7285	137	Rachispoda atra species group	3
BOLD:AAG7285	137	Rachispoda cf. pectinata	1
BOLD:AAG8588	123	Blastobasis	1
BOLD:AAG8588	123	Blastobasis glandulella	18
BOLD:AAH0188	22	Pedilus	7
BOLD:AAH0188	22	Pedilus monticola	1
BOLD:AAH0506	38	Tipula	1
BOLD:AAH0506	38	Tipulinae	1
BOLD:AAH2875	66	Cinara	1
BOLD:AAH2875	66	Cinara pseudotaxifoliae	1
BOLD:AAH3035	1700	Pollenia	1
BOLD:AAH3035	1700	Pollenia rudis	134
BOLD:AAH3037	125	Protocalliphora	3
BOLD:AAH3037	125	Protocalliphora asiovora	2
BOLD:AAH3037	125	Protocalliphora cuprina	1
BOLD:AAH3037	125	Protocalliphora occidentalis	8
BOLD:AAH3947	4666	Bradysia trivittata	40
BOLD:AAH3947	4666	Sciaridae	1
BOLD:AAH4144	15748	Olcella	83
BOLD:AAH4144	15748	Olcella parva	3
BOLD:AAH4289	29	Pyrausta	4
BOLD:AAH4289	29	Pyrausta fodinalis	1
BOLD:AAH4290	26	Pyrausta	2
BOLD:AAH4290	26	Pyrausta fodinalis	1
BOLD:AAH4290	26	Pyrausta socialis	1
BOLD:AAH6286	19	Saucrobotys fumoferalis	2
BOLD:AAH6286	19	Saucrobotys fumoferalis PS1	2
BOLD:AAH9744	123	Myrmicinae	2
BOLD:AAH9744	123	Temnothorax rugatulus	14
BOLD:AAI1293	273	Formicinae	1
BOLD:AAI1293	273	Lasius pallitarsis	4
BOLD:AAI2425	28	Parornix	1
BOLD:AAI2425	28	Parornix arbutifoliella	3
BOLD:AAI2547	167	Panurginus	1
BOLD:AAI2547	167	Panurginus atriceps	127
BOLD:AAI3758	102	Pipunculinae	1
BOLD:AAI3758	102	Semicephalops	2
BOLD:AAI5133	82	Enoplognatha intrepida	3
BOLD:AAI5133	82	Enoplognatha wyuta	3
BOLD:AAJ0213	66	Eudorylas	3
BOLD:AAJ0213	66	Eudorylas sp. CA2	1
BOLD:AAJ5881	1684	Aedes	2
BOLD:AAJ5881	1684	Culicinae	3
BOLD:AAJ6881	6	Acentrella insignificans	2
BOLD:AAJ6881	6	Baetinae	1
BOLD:AAL5617	13	Olethreutinae	5
BOLD:AAL5617	13	Pelochrista	2
BOLD:AAL5617	13	Pelochrista subflavana	2
BOLD:AAM7982	265	Parasitidae	24
BOLD:AAM7982	265	Poecilochirus	1
BOLD:AAN3037	73	Chironominae	2
BOLD:AAN3037	73	Microtendipes	9
BOLD:AAN4885	37	Anomologinae	1
BOLD:AAN4885	37	Aristotelia	19
BOLD:AAN4912	68	Bucculatricidae	3
BOLD:AAN4912	68	Bucculatrix	14
BOLD:AAN5445	2600	Cicadellidae	1
BOLD:AAN5445	2600	Empoasca	572
BOLD:AAN5601	42	Agnippe	1
BOLD:AAN5601	42	Gelechiinae	21
BOLD:AAN8285	699	Erythridula	7
BOLD:AAN8285	699	Erythridula wysongi	2
BOLD:AAN8989	237	Chironominae	4
BOLD:AAN8989	237	Phaenopsectra	3
BOLD:AAN9202	72	Chironomidae	14
BOLD:AAN9202	72	Synorthocladius	2
BOLD:AAO8307	108	Cicadellidae	1
BOLD:AAO8307	108	Dikraneura	3
BOLD:AAO8319	13	Caliscelinae	9
BOLD:AAO8319	13	Peltonotellini	2
BOLD:AAP2466	515	Tomosvaryella	18
BOLD:AAP2466	515	Tomosvaryella sp. CA3	7
BOLD:AAP6381	35	Euexorista rebaptizata	3
BOLD:AAP6381	35	Exoristinae	1
BOLD:AAP6485	48	Docosia	12
BOLD:AAP6485	48	Gnoristinae	2
BOLD:AAU5644	115	Phora	2
BOLD:AAU5644	115	Phorinae	1
BOLD:AAV0262	2627	Ceratagallia	8
BOLD:AAV0262	2627	Ceratagallia omani	39
BOLD:AAV0262	2627	Cicadellidae	1
BOLD:AAV4724	102	Asilinae	1
BOLD:AAV4724	102	Machimus	50
BOLD:AAZ1163	44	Alleculinae	1
BOLD:AAZ1163	44	Isomira comstocki	3
BOLD:AAZ4770	244	Leucostoma	2
BOLD:AAZ4770	244	Leucostoma simplex	5
BOLD:AAZ6078	45	Elmohardyia	1
BOLD:AAZ6078	45	Elmohardyia sp. AZ3	1
BOLD:AAZ9764	6	Chrysis	1
BOLD:AAZ9764	6	Chrysis coerulans	1
BOLD:ABA6488	733	Bradysia trivittata	123
BOLD:ABA6488	733	Sciaridae	1
BOLD:ABA7964	20	Astata	1
BOLD:ABA7964	20	Astata occidentalis	11
BOLD:ABA9140	483	Alysiinae	19
BOLD:ABA9140	483	Dinotrema	5
BOLD:ABV1770	16	Tipulidae	1
BOLD:ABV1770	16	Tipulinae	1
BOLD:ABW1322	165	Chironomidae	24
BOLD:ABW1322	165	Limnophyes	1
BOLD:ABX3879	32	Orthocladiinae	1
BOLD:ABX3879	32	Orthocladius	4
BOLD:ABX5082	39	Evergestis	2
BOLD:ABX5082	39	Evergestis subterminalis	1
BOLD:ABX5204	224	Botanophila	2
BOLD:ABX5204	224	Botanophila rubrigena	4
BOLD:ABY8915	39	Xestia	3
BOLD:ABY8915	39	Xestia finatimis	1
BOLD:ABY8915	39	Xestia infimatis	3
BOLD:ABY9288	10	Pyrausta	6
BOLD:ABY9288	10	Pyrausta nicalis	1
BOLD:ABZ1808	15	Acrobasis	1
BOLD:ABZ1808	15	Acrobasis tricolorella	1
BOLD:ABZ2365	262	Spaelotis	1
BOLD:ABZ2365	262	Spaelotis bicava	3
BOLD:ABZ4471	74	Pheosia	1
BOLD:ABZ4471	74	Pheosia rimosa	1
BOLD:ABZ5701	98	Apamea	1
BOLD:ABZ5701	98	Apamea longula	2
BOLD:ABZ6253	322	Grammia	31
BOLD:ABZ6253	322	Grammia nevadensis	3
BOLD:ABZ6253	322	Grammia ornata	2
BOLD:ABZ7519	54	Xylena	1
BOLD:ABZ7519	54	Xylena cineritia	1
BOLD:ABZ8007	45	Cucullia	1
BOLD:ABZ8007	45	Cucullia florea	1
BOLD:ABZ9016	47	Euxoa	2
BOLD:ABZ9016	47	Euxoa punctigera	5
BOLD:ACA5281	44	Tomosvaryella	1
BOLD:ACA5281	44	Tomosvaryella sp. AZ12	1
BOLD:ACA6220	13	Steiroxys	1
BOLD:ACA6220	13	Steiroxys cf. trilineata	1
BOLD:ACA7954	556	Coccinellinae	1
BOLD:ACA7954	556	Psyllobora borealis	6
BOLD:ACA8433	7	Cicadellidae	1
BOLD:ACA8433	7	Idiocerus cinctus	4
BOLD:ACA9214	154	Drymeia	119
BOLD:ACA9214	154	Drymeia hucketti	6
BOLD:ACB4047	32	Eudorylas	2
BOLD:ACB4047	32	Eudorylas sp. CAN5	3
BOLD:ACC3281	42	Contacyphon	1
BOLD:ACC3281	42	Scirtinae	1
BOLD:ACD2908	259	Orthocladiinae	1
BOLD:ACD2908	259	Orthocladius	13
BOLD:ACD8702	143	Tomosvaryella	2
BOLD:ACD8702	143	Tomosvaryella kuthyi	2
BOLD:ACD8702	143	Tomosvaryella sp. MT1	6
BOLD:ACD8790	45	Tomosvaryella	17
BOLD:ACD8790	45	Tomosvaryella sp. CA32	13
BOLD:ACE3024	69	Apamea	1
BOLD:ACE3024	69	Apamea commoda	5
BOLD:ACE3465	291	Apinae	1
BOLD:ACE3465	291	Bombus	1
BOLD:ACE4246	22	Catoptria	3
BOLD:ACE4246	22	Catoptria oregonicus	2
BOLD:ACE4533	11	Latalus	2
BOLD:ACE4533	11	Latalus missellus	2
BOLD:ACE4570	24	Chalarus	1
BOLD:ACE4570	24	Chalarus sp. QC3	1
BOLD:ACE6985	17	Cephalosphaera	4
BOLD:ACE6985	17	Cephalosphaera sp. AZ2	3
BOLD:ACE7461	58	Bombus	2
BOLD:ACE7461	58	Bombus fervidus	12
BOLD:ACE7589	21	Spodolepis	1
BOLD:ACE7589	21	Spodolepis danbyi	2
BOLD:ACE8317	549	Euxoa	11
BOLD:ACE8317	549	Euxoa brunneigera	1
BOLD:ACE8317	549	Euxoa rockburnei	1
BOLD:ACE8317	549	Euxoa terrenus	1
BOLD:ACE8518	34	Oedipodinae	1
BOLD:ACE8518	34	Trimerotropis fontana	1
BOLD:ACE8833	2072	Helina	182
BOLD:ACE8833	2072	Helina troene	17
BOLD:ACE8833	2072	Phaoniinae	3
BOLD:ACE9081	68	Cryptinae	1
BOLD:ACE9081	68	Trychosis reflexa	6
BOLD:ACE9952	107	Agrotis	3
BOLD:ACE9952	107	Agrotis obliqua	1
BOLD:ACF3240	38	Euxoa	1
BOLD:ACF3240	38	Euxoa satis	7
BOLD:ACF4293	144	Abagrotis brunneipennis	1
BOLD:ACF4293	144	Abagrotis duanca	2
BOLD:ACF4293	144	Abagrotis nefascia	1
BOLD:ACG2607	30	Dalopius gartrelli	1
BOLD:ACG2607	30	Elaterinae	1
BOLD:ACG3299	144	Orthocladiinae	1
BOLD:ACG3299	144	Orthocladius	43
BOLD:ACG3853	107	Chironominae	1
BOLD:ACG3853	107	Paratanytarsus	91
BOLD:ACI3443	21	Phaonia	4
BOLD:ACI3443	21	Phaoniinae	1
BOLD:ACI5381	885	Dikrella	9
BOLD:ACI5381	885	Dikrella californica	1
BOLD:ACJ8313	6	Chironominae	1
BOLD:ACJ8313	6	Polypedilum	3
BOLD:ACK3142	4100	Cecidomyiidae	77
BOLD:ACK3142	4100	Lestodiplosini	1
BOLD:ACK5706	420	Leucostoma	9
BOLD:ACK5706	420	Leucostoma aterrimum	5
BOLD:ACM0744	6	Cleridae	1
BOLD:ACM0744	6	Cymatodera decipiens	1
BOLD:ACM1540	5	Procladius	2
BOLD:ACM1540	5	Tanypodinae	1
BOLD:ACM4632	8	Condica mersa	1
BOLD:ACM4632	8	Condicinae	1
BOLD:ACO5836	16	Eurytoma	1
BOLD:ACO5836	16	Eurytomidae	1
BOLD:ACU3540	24	Dendrometrinae	1
BOLD:ACU3540	24	Pseudanostirus	1
BOLD:ACX4492	137	Chironomidae	120
BOLD:ACX4492	137	Chironominae	1
BOLD:ACY5114	43	Astata	1
BOLD:ACY5114	43	Astata bakeri	39
BOLD:ADC2461	28	Tipula	2
BOLD:ADC2461	28	Tipulidae	7
BOLD:ADC2461	28	Tipulinae	3
BOLD:ADJ0777	3	Eleodes	1
BOLD:ADJ0777	3	Tenebrionidae	1
BOLD:ADJ2340	4	Crambinae	1
BOLD:ADJ2340	4	Neodactria	2
BOLD:ADL3840	39	Lasioglossum	1
BOLD:ADL3840	39	Lasioglossum trizonatum	8
BOLD:ADQ3756	33	Tipula	1
BOLD:ADQ3756	33	Tipulidae	9
BOLD:ADQ3756	33	Tipulinae	1
BOLD:ADQ7969	32	Tipula	1
BOLD:ADQ7969	32	Tipulinae	1
BOLD:ADZ9232	471	Aphrophora	60
BOLD:ADZ9232	471	Aphrophoridae	1
BOLD:AEA0248	68	Macropsis	4
BOLD:AEA0248	68	Macropsis delongi	1
BOLD:AEA0382	20	Perilampidae	1
BOLD:AEA0382	20	Perilampus	4
BOLD:AEB2272	5	Cicadellidae	1
BOLD:AEB2272	5	Colladonus keltoni	2
BOLD:AEB3557	68	Pardosa coloradensis	37
BOLD:AEB3557	68	Pardosa ontariensis	17
BOLD:AEI4188	3691	Mycetophila	3
BOLD:AEI4188	3691	Mycetophila fungorum	3
BOLD:AER3363	2143	Ablabesmyia americana	29
BOLD:AER3363	2143	Tanypodinae	1
BOLD:AEY0861	25	Sympistis	4
BOLD:AEY0861	25	Sympistis fifia	2

## Sheet: Table S6
Table S6 Arthropod taxa in the BOLD-MNHP dataset absent in the MGP-AL Library
BOLD_processid	BIN	class_name	order_name	family_name	subfamily_name	genus_name	species_name	origin
NA	NA	Chilopoda	Geophilomorpha	Geophilidae		Strigamia	Strigamia epileptica	MNHP
NA	NA	Chilopoda	Lithobiomorpha	Lithobiidae		Bothropolys	Bothropolys hoples	MNHP
NA	NA	Chilopoda	Lithobiomorpha	Lithobiidae		Nadabius	Nadabius coloradensis	MNHP
NA	NA	Chilopoda	Lithobiomorpha	Lithobiidae		Nadabius	Nadabius eigenmanni	MNHP
NA	NA	Chilopoda	Lithobiomorpha	Lithobiidae		Nadabius	Nadabius pluto	MNHP
NA	NA	Chilopoda	Lithobiomorpha	Lithobiidae		Lithobius	Lithobius mesechinus	MNHP
NA	NA	Chilopoda	Lithobiomorpha	Lithobiidae		Sonibius	Sonibius politus	MNHP
NA	NA	Chilopoda	Scolopendromorpha	Scolopendridae		Scolopendra	Scolopendra polymorpha	MNHP
NA	NA	Chilopoda	Scolopendromorpha	Cryptopidae		Scolopocryptops	Scolopocryptops gracilis	MNHP
NA	NA	Chilopoda	Lithobiomorpha	Lithobiidae		Arebius	Arebius fremontus	MNHP
NA	NA	Chilopoda	Lithobiomorpha	Lithobiidae		Arebius	Arebius montivagus	MNHP
NA	NA	Chilopoda	Lithobiomorpha	Lithobiidae		Ethopolys	Ethopolys xanti	MNHP
NA	NA	Chilopoda	Lithobiomorpha	Lithobiidae		Pokabius	Pokabius helenae	MNHP
NA	NA	Chilopoda	Lithobiomorpha	Lithobiidae		Pokabius	Pokabius eremus	MNHP
NA	NA	Diplopoda	Chordeumatida	Tingupidae		Tingupa	Tingupa intergerina	MNHP
NA	NA	Diplopoda	Chordeumatida	Conotylidae		Taiyutyla	Taiyutyla curvata	MNHP
NA	NA	Diplopoda	Chordeumatida	Conotylidae		Macromastus	Macromastus marginandus	MNHP
NA	NA	Diplopoda	Chordeumatida	Conotylidae		Corypus	Corypus cochlearis	MNHP
NA	NA	Diplopoda	Chordeumatida	Conotylidae		Austrotyla	Austrotyla montani	MNHP
NA	NA	Diplopoda	Chordeumatida	Conotylidae		Lophomus	Lophomus laxus	MNHP
NA	NA	Diplopoda	Chordeumatida	Conotylidae		Lophomus	Lophomus shelleyi	MNHP
NA	NA	Diplopoda	Chordeumatida	Conotylidae		Endopus	Endopus parvipes	MNHP
NA	NA	Diplopoda	Chordeumatida	Conotylidae		Orthogmus	Orthogmus oculatus	MNHP
NA	NA	Diplopoda	Chordeumatida	Conotylidae		Brunsonia	Brunsonia albertana	MNHP
NA	NA	Diplopoda	Chordeumatida	Adritylidae		Adrityla	Adrityla cucullata	MNHP
NA	NA	Diplopoda	Julida	Blaniulidae		Blaniulus	Blaniulus guttulatus	MNHP
NA	NA	Diplopoda	Julida	Parajulidae		Bollmaniulus	Bollmaniulus montanae	MNHP
NA	NA	Diplopoda	Julida	Parajulidae		Oriulus	Oriulus venustus	MNHP
NA	NA	Diplopoda	Julida	Nemasomatidae		Orinisobates	Orinisobates expressus	MNHP
NA	NA	Diplopoda	Julida	Nemasomatidae		Orinisobates	Orinisobates utus	MNHP
NA	NA	Diplopoda	Julida	Paeromopodidae		Californiulus	Californiulus parvior	MNHP
NA	NA	Diplopoda	Polydesmida	Paradoxosomatidae		Oxidus	Oxidus gracilis	MNHP
NA	NA	Diplopoda	Polydesmida	Polydesmidae		Scytonotus	Scytonotus piger	MNHP
NA	NA	Diplopoda	Polydesmida	Nearctodesmidae		Ergodesmus	Ergodesmus compactus	MNHP
NA	NA	Diplopoda	Polydesmida	Nearctodesmidae		Kepolydesmus	Kepolydesmus anderisus	MNHP
NA	NA	Diplopoda	Polydesmida	Nearctodesmidae		Bistolodesmus	Bistolodesmus bonikus	MNHP
NA	NA	Diplopoda	Polydesmida	Xystodesmidae		Isaphe	Isaphe convexa	MNHP
NA	NA	Diplopoda	Polydesmida	Xystodesmidae		Chonaphe	Chonaphe armata	MNHP
NA	NA	Diplopoda	Polydesmida	Xystodesmidae		Orophe	Orophe cabinetus	MNHP
NA	NA	Diplopoda	Polydesmida	Xystodesmidae		Orophe	Orophe unicus	MNHP
NA	NA	Diplopoda	Polydesmida	Xystodesmidae		Montaphe	Montaphe elrodi	MNHP
NA	NA	Diplopoda	Platydesmida	Andrognathidae		Ischnocybe	Ischnocybe plicata	MNHP
NA	NA	Diplopoda	Poduromorpha	Hypogastruridae		Friesea	Friesea millsi	MNHP
NA	NA	Collembola	Entomobryomorpha	Isotomidae		Metisotoma	Metisotoma grandiceps	MNHP
NA	NA	Collembola	Poduromorpha	Hypogastruridae		Brachystomella	Brachystomella parvula	MNHP
NA	NA	Collembola	Poduromorpha	Poduridae		Podura	Podura aquatica	MNHP
NA	NA	Collembola	Entomobryomorpha	Isotomidae		Vertagopus	Vertagopus pseudocinereus	MNHP
NA	NA	Collembola	Entomobryomorpha	Tomoceridae		Tomocerina	Tomocerina lamellifera	MNHP
NA	NA	Collembola	Entomobryomorpha	Entomobryidae		Entomobrya	Entomobrya multifasciata	MNHP
NA	NA	Collembola	Entomobryomorpha	Entomobryidae		Entomobryoides	Entomobryoides guthriei	MNHP
NA	NA	Collembola	Poduromorpha	Onychiuridae		Deuteraphorura	Deuteraphorura lusa	MNHP
NA	NA	Collembola	Poduromorpha	Hypogastruridae		Pseudachorutes	Pseudachorutes subcrassoides	MNHP
NA	NA	Collembola	Entomobryomorpha	Oncopoduridae		Oncopodura	Oncopodura cruciata	MNHP
NA	NA	Collembola	Symphypleona	Sminthuridae		Bourletiella	Bourletiella hortensis	MNHP
NA	NA	Insecta	Blattodea	Blattellidae		Blattella	Blattella germanica	MNHP
NA	NA	Insecta	Diptera	Blephariceridae		Bibiocephala	Bibiocephala grandis	MNHP
NA	NA	Insecta	Diptera	Anthomyiidae		Calythea	Calythea monticola	MNHP
NA	NA	Insecta	Diptera	Drosophilidae		Drosophila	Drosophila suzukii	MNHP
NA	NA	Insecta	Diptera	Ephydridae		Paracoenia	Paracoenia bisetosa	MNHP
NA	NA	Insecta	Diptera	Ephydridae		Paracoenia	Paracoenia turbida	MNHP
NA	NA	Insecta	Diptera	Tabanidae		Stonemyia	Stonemyia californica	MNHP
NA	NA	Insecta	Diptera	Simuliidae		Simulium	Simulium venustum	MNHP
NA	NA	Insecta	Diptera	Simuliidae		Simulium	Simulium vittatum	MNHP
NA	NA	Insecta	Diptera	Simuliidae		Simulium	Simulium arcticum	MNHP
NA	NA	Insecta	Diptera	Simuliidae		Simulium	Simulium argus	MNHP
NA	NA	Insecta	Diptera	Simuliidae		Simulium	Simulium bivittatum	MNHP
NA	NA	Insecta	Diptera	Simuliidae		Simulium	Simulium canonicolum	MNHP
NA	NA	Insecta	Diptera	Simuliidae		Simulium	Simulium decorum	MNHP
NA	NA	Insecta	Diptera	Simuliidae		Simulium	Simulium defoliarti	MNHP
NA	NA	Insecta	Diptera	Simuliidae		Simulium	Simulium griseum	MNHP
NA	NA	Insecta	Diptera	Simuliidae		Simulium	Simulium johannseni	MNHP
NA	NA	Insecta	Diptera	Simuliidae		Simulium	Simulium piperi	MNHP
NA	NA	Insecta	Diptera	Simuliidae		Simulium	Simulium wyomingense	MNHP
NA	NA	Insecta	Diptera	Simuliidae		Simulium	Simulium tuberosum	MNHP
NA	NA	Insecta	Diptera	Simuliidae		Helodon	Helodon onychodactylus	MNHP
NA	NA	Insecta	Diptera	Simuliidae		Metacnephia	Metacnephia villosa	MNHP
NA	NA	Insecta	Diptera	Asilidae		Negasilus	Negasilus belli	MNHP
NA	NA	Insecta	Diptera	Asilidae		Negasilus	Negasilus gramalis	MNHP
NA	NA	Insecta	Diptera	Bibionidae		Bibio	Bibio albipennis	MNHP
NA	NA	Insecta	Diptera	Bibionidae		Bibio	Bibio slossonae	MNHP
NA	NA	Insecta	Diptera	Bombyliidae		Anastoechus	Anastoechus barbatus	MNHP
NA	NA	Insecta	Diptera	Bombyliidae		Anastoechus	Anastoechus melanohalteralis	MNHP
NA	NA	Insecta	Diptera	Bombyliidae		Exoprosopa	Exoprosopa eremita	MNHP
NA	NA	Insecta	Diptera	Bombyliidae		Exoprosopa	Exoprosopa caliptera	MNHP
NA	NA	Insecta	Diptera	Bombyliidae		Exoprosopa	Exoprosopa dorcadion	MNHP
NA	NA	Insecta	Diptera	Bombyliidae		Lordotus	Lordotus gibbus	MNHP
NA	NA	Insecta	Diptera	Bombyliidae		Poecilanthrax	Poecilanthrax alcyon	MNHP
NA	NA	Insecta	Diptera	Bombyliidae		Poecilanthrax	Poecilanthrax alpha	MNHP
NA	NA	Insecta	Diptera	Bombyliidae		Poecilanthrax	Poecilanthrax signatipennis	MNHP
NA	NA	Insecta	Diptera	Bombyliidae		Poecilanthrax	Poecilanthrax willistonii	MNHP
NA	NA	Insecta	Diptera	Bombyliidae		Poecilognathus	Poecilognathus sulphureus	MNHP
NA	NA	Insecta	Diptera	Syrphidae		Xylota	Xylota flavifrons	MNHP
NA	NA	Insecta	Diptera	Syrphidae		Xylota	Xylota flavitibia	MNHP
NA	NA	Insecta	Diptera	Syrphidae		Xylota	Xylota naknek	MNHP
NA	NA	Insecta	Diptera	Syrphidae		Xylota	Xylota subfasciata	MNHP
NA	NA	Insecta	Diptera	Tabanidae		Hybomitra	Hybomitra lurida	MNHP
NA	NA	Insecta	Diptera	Tabanidae		Hybomitra	Hybomitra affinis	MNHP
NA	NA	Insecta	Diptera	Tabanidae		Hybomitra	Hybomitra atrobasis	MNHP
NA	NA	Insecta	Diptera	Tabanidae		Hybomitra	Hybomitra captonis	MNHP
NA	NA	Insecta	Diptera	Tabanidae		Hybomitra	Hybomitra enigmatica	MNHP
NA	NA	Insecta	Diptera	Tabanidae		Hybomitra	Hybomitra frontalis	MNHP
NA	NA	Insecta	Diptera	Tabanidae		Hybomitra	Hybomitra fulvilateralis	MNHP
NA	NA	Insecta	Diptera	Tabanidae		Hybomitra	Hybomitra lasiophthalma	MNHP
NA	NA	Insecta	Diptera	Tabanidae		Hybomitra	Hybomitra liorhina	MNHP
NA	NA	Insecta	Diptera	Tabanidae		Hybomitra	Hybomitra melanorhina	MNHP
NA	NA	Insecta	Diptera	Tabanidae		Hybomitra	Hybomitra nuda	MNHP
NA	NA	Insecta	Diptera	Tabanidae		Hybomitra	Hybomitra opaca	MNHP
NA	NA	Insecta	Diptera	Tabanidae		Hybomitra	Hybomitra osburni	MNHP
NA	NA	Insecta	Diptera	Tabanidae		Hybomitra	Hybomitra pediontis	MNHP
NA	NA	Insecta	Diptera	Tabanidae		Hybomitra	Hybomitra rhombica	MNHP
NA	NA	Insecta	Diptera	Tabanidae		Hybomitra	Hybomitra rupestris	MNHP
NA	NA	Insecta	Diptera	Tabanidae		Hybomitra	Hybomitra sonomensis	MNHP
NA	NA	Insecta	Diptera	Tabanidae		Hybomitra	Hybomitra tetrica	MNHP
NA	NA	Insecta	Diptera	Muscidae		Coenosia	Coenosia tigrina	MNHP
NA	NA	Insecta	Diptera	Muscidae		Stomoxys	Stomoxys calcitrans	MNHP
NA	NA	Insecta	Diptera	Muscidae		Spilogona	Spilogona torreyae	MNHP
NA	NA	Insecta	Diptera	Culicidae		Anopheles	Anopheles punctipennis	MNHP
NA	NA	Insecta	Diptera	Culicidae		Anopheles	Anopheles earlei	MNHP
NA	NA	Insecta	Diptera	Culicidae		Anopheles	Anopheles freeborni	MNHP
NA	NA	Insecta	Diptera	Culicidae		Anopheles	Anopheles walkeri	MNHP
NA	NA	Insecta	Diptera	Culicidae		Culex	Culex pipiens	MNHP
NA	NA	Insecta	Diptera	Culicidae		Culex	Culex restuans	MNHP
NA	NA	Insecta	Diptera	Culicidae		Culex	Culex tarsalis	MNHP
NA	NA	Insecta	Diptera	Culicidae		Culex	Culex territans	MNHP
NA	NA	Insecta	Diptera	Calliphoridae		Calliphora	Calliphora vicina	MNHP
NA	NA	Insecta	Diptera	Calliphoridae		Calliphora	Calliphora vomitoria	MNHP
NA	NA	Insecta	Diptera	Calliphoridae		Calliphora	Calliphora coloradensis	MNHP
NA	NA	Insecta	Diptera	Tabanidae		Atylotus	Atylotus calcar	MNHP
NA	NA	Insecta	Diptera	Tabanidae		Atylotus	Atylotus insuetus	MNHP
NA	NA	Insecta	Diptera	Calliphoridae		Cynomya	Cynomya cadaverina	MNHP
NA	NA	Insecta	Diptera	Calliphoridae		Pollenia	Pollenia rudis	MNHP
NA	NA	Insecta	Diptera	Calliphoridae		Protophormia	Protophormia terraenovae	MNHP
NA	NA	Insecta	Diptera	Cecidomyiidae		Jaapiella	Jaapiella ivannikovi	MNHP
NA	NA	Insecta	Diptera	Cecidomyiidae		Zeuxidiplosis	Zeuxidiplosis giardi	MNHP
NA	NA	Insecta	Diptera	Ceratopogonidae		Culicoides	Culicoides cockerellii	MNHP
NA	NA	Insecta	Diptera	Chaoboridae		Mochlonyx	Mochlonyx velutina	MNHP
NA	NA	Insecta	Diptera	Chironomidae		Chironomus	Chironomus plumosa	MNHP
NA	NA	Insecta	Diptera	Chironomidae		Chironomus	Chironomus anthracinus	MNHP
NA	NA	Insecta	Diptera	Chironomidae		Microtendipes	Microtendipes pedella	MNHP
NA	NA	Insecta	Diptera	Chironomidae		Psilometriocnemus	Psilometriocnemus triannulatus	MNHP
NA	NA	Insecta	Diptera	Chironomidae		Saetheria	Saetheria tylus	MNHP
NA	NA	Insecta	Diptera	Chloropidae		Apallates	Apallates coxendix	MNHP
NA	NA	Insecta	Diptera	Tabanidae		Tabanus	Tabanus aegrotus	MNHP
NA	NA	Insecta	Diptera	Tabanidae		Tabanus	Tabanus marginalis	MNHP
NA	NA	Insecta	Diptera	Tabanidae		Tabanus	Tabanus punctifer	MNHP
NA	NA	Insecta	Diptera	Tabanidae		Tabanus	Tabanus reinwardti	MNHP
NA	NA	Insecta	Diptera	Tabanidae		Tabanus	Tabanus similis	MNHP
NA	NA	Insecta	Diptera	Tabanidae		Tabanus	Tabanus stonei	MNHP
NA	NA	Insecta	Diptera	Syrphidae		Baccha	Baccha cognata	MNHP
NA	NA	Insecta	Diptera	Blephariceridae		Agathon	Agathon comstocki	MNHP
NA	NA	Insecta	Diptera	Blephariceridae		Agathon	Agathon markii	MNHP
NA	NA	Insecta	Diptera	Muscidae		Musca	Musca domestica	MNHP
NA	NA	Insecta	Diptera	Muscidae		Musca	Musca autumnalis	MNHP
NA	NA	Insecta	Diptera	Tephritidae		Chaetorellia	Chaetorellia acrolophi	MNHP
NA	NA	Insecta	Diptera	Tephritidae		Chaetorellia	Chaetorellia australis	MNHP
NA	NA	Insecta	Diptera	Tephritidae		Urophora	Urophora affinis	MNHP
NA	NA	Insecta	Diptera	Tephritidae		Urophora	Urophora cardui	MNHP
NA	NA	Insecta	Diptera	Tephritidae		Urophora	Urophora quadrifasciata	MNHP
NA	NA	Insecta	Diptera	Tephritidae		Urophora	Urophora solstitialis	MNHP
NA	NA	Insecta	Diptera	Tephritidae		Urophora	Urophora stylata	MNHP
NA	NA	Insecta	Diptera	Conopidae		Dalmannia	Dalmannia vitiosa	MNHP
NA	NA	Insecta	Diptera	Conopidae		Thecophora	Thecophora occidensis	MNHP
NA	NA	Insecta	Diptera	Conopidae		Thecophora	Thecophora propinqua	MNHP
NA	NA	Insecta	Diptera	Conopidae		Zodion	Zodion fulvifrons	MNHP
NA	NA	Insecta	Diptera	Conopidae		Zodion	Zodion perlongum	MNHP
NA	NA	Insecta	Diptera	Dixidae		Meringodixa	Meringodixa chalonensis	MNHP
NA	NA	Insecta	Diptera	Dolichopodidae		Hercostomus	Hercostomus unicolor	MNHP
NA	NA	Insecta	Diptera	Ephydridae		Ephydra	Ephydra pectinulata	MNHP
NA	NA	Insecta	Diptera	Ephydridae		Hydrellia	Hydrellia manitobae	MNHP
NA	NA	Insecta	Diptera	Ephydridae		Hydrellia	Hydrellia notiphiloides	MNHP
NA	NA	Insecta	Diptera	Ephydridae		Hydrellia	Hydrellia proclinata	MNHP
NA	NA	Insecta	Diptera	Ephydridae		Ochthera	Ochthera mantis	MNHP
NA	NA	Insecta	Diptera	Ephydridae		Psilopa	Psilopa leucostoma	MNHP
NA	NA	Insecta	Diptera	Ephydridae		Scatella	Scatella stagnalis	MNHP
NA	NA	Insecta	Diptera	Heleomyzidae		Pseudoleria	Pseudoleria parvitarsus	MNHP
NA	NA	Insecta	Diptera	Simuliidae		Prosimulium	Prosimulium daviesi	MNHP
NA	NA	Insecta	Diptera	Simuliidae		Prosimulium	Prosimulium exigens	MNHP
NA	NA	Insecta	Diptera	Simuliidae		Prosimulium	Prosimulium frohnei	MNHP
NA	NA	Insecta	Diptera	Simuliidae		Prosimulium	Prosimulium shewelli	MNHP
NA	NA	Insecta	Diptera	Simuliidae		Prosimulium	Prosimulium travisi	MNHP
NA	NA	Insecta	Diptera	Mydidae		Nemomydas	Nemomydas pantherinus	MNHP
NA	NA	Insecta	Diptera	Asilidae		Lasiopogon	Lasiopogon quadrivittatus	MNHP
NA	NA	Insecta	Diptera	Asilidae		Lasiopogon	Lasiopogon cinereus	MNHP
NA	NA	Insecta	Diptera	Asilidae		Lasiopogon	Lasiopogon aldrichii	MNHP
NA	NA	Insecta	Diptera	Asilidae		Lasiopogon	Lasiopogon monticola	MNHP
NA	NA	Insecta	Diptera	Asilidae		Machimus	Machimus paropus	MNHP
NA	NA	Insecta	Diptera	Asilidae		Negasilus	Negasilus aridalis	MNHP
NA	NA	Insecta	Diptera	Asilidae		Machimus	Machimus callidus	MNHP
NA	NA	Insecta	Diptera	Asilidae		Machimus	Machimus erythocnemius	MNHP
NA	NA	Insecta	Diptera	Asilidae		Machimus	Machimus occidentalis	MNHP
NA	NA	Insecta	Diptera	Asilidae		Megaphorus	Megaphorus guildianus	MNHP
NA	NA	Insecta	Diptera	Micropezidae		Micropeza	Micropeza setaventris	MNHP
NA	NA	Insecta	Diptera	Micropezidae		Micropeza	Micropeza turcana	MNHP
NA	NA	Insecta	Diptera	Muscidae		Haematobia	Haematobia irritans	MNHP
NA	NA	Insecta	Diptera	Oestridae		Hypoderma	Hypoderma bovis	MNHP
NA	NA	Insecta	Diptera	Oestridae		Hypoderma	Hypoderma lineatus	MNHP
NA	NA	Insecta	Diptera	Sarcophagidae		Blaesoxipha	Blaesoxipha eleodis	MNHP
NA	NA	Insecta	Diptera	Sarcophagidae		Blaesoxipha	Blaesoxipha kellyi	MNHP
NA	NA	Insecta	Diptera	Sarcophagidae		Taxigramma	Taxigramma heteroneura	MNHP
NA	NA	Insecta	Diptera	Scathophagidae		Scathophaga	Scathophaga furcata	MNHP
NA	NA	Insecta	Diptera	Scathophagidae		Scathophaga	Scathophaga stercoraria	MNHP
NA	NA	Insecta	Diptera	Sciomyzidae		Limnia	Limnia ottawensis	MNHP
NA	NA	Insecta	Diptera	Stratiomyidae		Anoplodonta	Anoplodonta nigrirostris	MNHP
NA	NA	Insecta	Diptera	Syrphidae		Copestylum	Copestylum caudatum	MNHP
NA	NA	Insecta	Diptera	Syrphidae		Copestylum	Copestylum vittatum	MNHP
NA	NA	Insecta	Diptera	Syrphidae		Copestylum	Copestylum satur	MNHP
NA	NA	Insecta	Diptera	Syrphidae		Eristalis	Eristalis anthophorina	MNHP
NA	NA	Insecta	Diptera	Syrphidae		Eristalis	Eristalis arbustorum	MNHP
NA	NA	Insecta	Diptera	Syrphidae		Eristalis	Eristalis brousii	MNHP
NA	NA	Insecta	Diptera	Syrphidae		Eristalis	Eristalis flavipes	MNHP
NA	NA	Insecta	Diptera	Syrphidae		Eristalis	Eristalis hirta	MNHP
NA	NA	Insecta	Diptera	Syrphidae		Eristalis	Eristalis interrupta	MNHP
NA	NA	Insecta	Diptera	Syrphidae		Eristalis	Eristalis obscura	MNHP
NA	NA	Insecta	Diptera	Syrphidae		Eristalis	Eristalis rupium	MNHP
NA	NA	Insecta	Diptera	Syrphidae		Eristalis	Eristalis stipator	MNHP
NA	NA	Insecta	Diptera	Syrphidae		Eupeodes	Eupeodes fumipennis	MNHP
NA	NA	Insecta	Diptera	Syrphidae		Eupeodes	Eupeodes americanus	MNHP
NA	NA	Insecta	Diptera	Syrphidae		Eupeodes	Eupeodes flukei	MNHP
NA	NA	Insecta	Diptera	Syrphidae		Lapposyrphus	Lapposyrphus lapponicus	MNHP
NA	NA	Insecta	Diptera	Syrphidae		Eupeodes	Eupeodes latifasciatus	MNHP
NA	NA	Insecta	Diptera	Syrphidae		Eupeodes	Eupeodes perplexus	MNHP
NA	NA	Insecta	Diptera	Asilidae		Ospriocerus	Ospriocerus latipennis	MNHP
NA	NA	Insecta	Diptera	Asilidae		Scleropogon	Scleropogon neglectus	MNHP
NA	NA	Insecta	Diptera	Asilidae		Ospriocerus	Ospriocerus aeacus	MNHP
NA	NA	Insecta	Diptera	Asilidae		Stenopogon	Stenopogon rufibarbis	MNHP
NA	NA	Insecta	Diptera	Asilidae		Scleropogon	Scleropogon coyote	MNHP
NA	NA	Insecta	Diptera	Cecidomyiidae		Contarinia	Contarinia virginianae	MNHP
NA	NA	Insecta	Diptera	Cecidomyiidae		Contarinia	Contarinia coloradensis	MNHP
NA	NA	Insecta	Diptera	Cecidomyiidae		Contarinia	Contarinia pseudotsugae	MNHP
NA	NA	Insecta	Diptera	Chironomidae		Polypedilum	Polypedilum laetum	MNHP
NA	NA	Insecta	Diptera	Ptychopteridae		Bittacomorpha	Bittacomorpha clavipes	MNHP
NA	NA	Insecta	Diptera	Syrphidae		Helophilus	Helophilus latifrons	MNHP
NA	NA	Insecta	Diptera	Syrphidae		Helophilus	Helophilus fasciatus	MNHP
NA	NA	Insecta	Diptera	Syrphidae		Helophilus	Helophilus hybridus	MNHP
NA	NA	Insecta	Diptera	Syrphidae		Helophilus	Helophilus obscurus	MNHP
NA	NA	Insecta	Diptera	Syrphidae		Scaeva	Scaeva affinis	MNHP
NA	NA	Insecta	Diptera	Syrphidae		Sphaerophoria	Sphaerophoria contigua	MNHP
NA	NA	Insecta	Diptera	Syrphidae		Sphaerophoria	Sphaerophoria abbreviata	MNHP
NA	NA	Insecta	Diptera	Syrphidae		Sphaerophoria	Sphaerophoria asymmetrica	MNHP
NA	NA	Insecta	Diptera	Syrphidae		Sphaerophoria	Sphaerophoria philanthus	MNHP
NA	NA	Insecta	Diptera	Syrphidae		Sphaerophoria	Sphaerophoria pyrrhina	MNHP
NA	NA	Insecta	Diptera	Syrphidae		Sphaerophoria	Sphaerophoria scripta	MNHP
NA	NA	Insecta	Diptera	Syrphidae		Syritta	Syritta pipiens	MNHP
NA	NA	Insecta	Diptera	Syrphidae		Toxomerus	Toxomerus marginatus	MNHP
NA	NA	Insecta	Diptera	Tachinidae		Gonia	Gonia porca	MNHP
NA	NA	Insecta	Diptera	Tachinidae		Panzeria	Panzeria genalis	MNHP
NA	NA	Insecta	Diptera	Tachinidae		Panzeria	Panzeria alberta	MNHP
NA	NA	Insecta	Diptera	Tachinidae		Panzeria	Panzeria fasciventris	MNHP
NA	NA	Insecta	Diptera	Tachinidae		Panzeria	Panzeria nigrocornea	MNHP
NA	NA	Insecta	Diptera	Tachinidae		Panzeria	Panzeria sulcocarina	MNHP
NA	NA	Insecta	Diptera	Tachinidae		Peleteria	Peleteria iterans	MNHP
NA	NA	Insecta	Diptera	Tachinidae		Peleteria	Peleteria cornuta	MNHP
NA	NA	Insecta	Diptera	Tachinidae		Peleteria	Peleteria neglecta	MNHP
NA	NA	Insecta	Diptera	Tachinidae		Peleteria	Peleteria malleola	MNHP
NA	NA	Insecta	Diptera	Tachinidae		Periscepsia	Periscepsia helymus	MNHP
NA	NA	Insecta	Diptera	Tachinidae		Periscepsia	Periscepsia rohweri	MNHP
NA	NA	Insecta	Diptera	Tachinidae		Phasia	Phasia aldrichii	MNHP
NA	NA	Insecta	Diptera	Tephritidae		Dioxyna	Dioxyna picciola	MNHP
NA	NA	Insecta	Diptera	Tephritidae		Euarestoides	Euarestoides acutangulus	MNHP
NA	NA	Insecta	Diptera	Asilidae		Proctacanthus	Proctacanthus milbertii	MNHP
NA	NA	Insecta	Diptera	Stratiomyidae		Sargus	Sargus cuprarius	MNHP
NA	NA	Insecta	Diptera	Asilidae		Leptogaster	Leptogaster flavipes	MNHP
NA	NA	Insecta	Diptera	Chironomidae		Parochlus	Parochlus kiefferi	MNHP
NA	NA	Insecta	Diptera	Asilidae		Proctacanthella	Proctacanthella cacopiloga	MNHP
NA	NA	Insecta	Diptera	Asilidae		Laphria	Laphria janus	MNHP
NA	NA	Insecta	Diptera	Asilidae		Laphria	Laphria astur	MNHP
NA	NA	Insecta	Diptera	Asilidae		Laphria	Laphria felis	MNHP
NA	NA	Insecta	Diptera	Asilidae		Laphria	Laphria fernaldi	MNHP
NA	NA	Insecta	Diptera	Asilidae		Laphria	Laphria gilva	MNHP
NA	NA	Insecta	Diptera	Asilidae		Laphria	Laphria sadales	MNHP
NA	NA	Insecta	Diptera	Culicidae		Coquillettidia	Coquillettidia perturbans	MNHP
NA	NA	Insecta	Diptera	Culicidae		Aedes	Aedes canadensis	MNHP
NA	NA	Insecta	Diptera	Culicidae		Aedes	Aedes excrucians	MNHP
NA	NA	Insecta	Diptera	Culicidae		Aedes	Aedes sollicitans	MNHP
NA	NA	Insecta	Diptera	Culicidae		Aedes	Aedes trivittatus	MNHP
NA	NA	Insecta	Diptera	Culicidae		Aedes	Aedes communis	MNHP
NA	NA	Insecta	Diptera	Culicidae		Aedes	Aedes fitchii	MNHP
NA	NA	Insecta	Diptera	Culicidae		Aedes	Aedes pionips	MNHP
NA	NA	Insecta	Diptera	Culicidae		Aedes	Aedes provocans	MNHP
NA	NA	Insecta	Diptera	Culicidae		Aedes	Aedes riparius	MNHP
NA	NA	Insecta	Diptera	Culicidae		Aedes	Aedes sticticus	MNHP
NA	NA	Insecta	Diptera	Culicidae		Aedes	Aedes vexans	MNHP
NA	NA	Insecta	Diptera	Culicidae		Aedes	Aedes campestris	MNHP
NA	NA	Insecta	Diptera	Culicidae		Aedes	Aedes cataphylla	MNHP
NA	NA	Insecta	Diptera	Culicidae		Aedes	Aedes diantaeus	MNHP
NA	NA	Insecta	Diptera	Culicidae		Aedes	Aedes dorsalis	MNHP
NA	NA	Insecta	Diptera	Culicidae		Aedes	Aedes hexodontus	MNHP
NA	NA	Insecta	Diptera	Culicidae		Aedes	Aedes impiger	MNHP
NA	NA	Insecta	Diptera	Culicidae		Aedes	Aedes implicatus	MNHP
NA	NA	Insecta	Diptera	Culicidae		Aedes	Aedes increpitus	MNHP
NA	NA	Insecta	Diptera	Culicidae		Aedes	Aedes intrudens	MNHP
NA	NA	Insecta	Diptera	Culicidae		Aedes	Aedes nevadensis	MNHP
NA	NA	Insecta	Diptera	Culicidae		Aedes	Aedes pullatus	MNHP
NA	NA	Insecta	Diptera	Culicidae		Aedes	Aedes punctor	MNHP
NA	NA	Insecta	Diptera	Culicidae		Aedes	Aedes schizopinax	MNHP
NA	NA	Insecta	Diptera	Culicidae		Aedes	Aedes spencerii	MNHP
NA	NA	Insecta	Diptera	Culicidae		Aedes	Aedes nigromaculis	MNHP
NA	NA	Insecta	Diptera	Culicidae		Aedes	Aedes hendersoni	MNHP
NA	NA	Insecta	Diptera	Culicidae		Aedes	Aedes euedes	MNHP
NA	NA	Insecta	Diptera	Culicidae		Aedes	Aedes flavescens	MNHP
NA	NA	Insecta	Diptera	Culicidae		Aedes	Aedes melanimon	MNHP
NA	NA	Insecta	Diptera	Culicidae		Aedes	Aedes mercurator	MNHP
NA	NA	Insecta	Diptera	Culicidae		Aedes	Aedes sierrensis	MNHP
NA	NA	Insecta	Diptera	Culicidae		Aedes	Aedes niphadopsis	MNHP
NA	NA	Insecta	Diptera	Culicidae		Culiseta	Culiseta morsitans	MNHP
NA	NA	Insecta	Diptera	Culicidae		Culiseta	Culiseta alaskaensis	MNHP
NA	NA	Insecta	Diptera	Culicidae		Culiseta	Culiseta impatiens	MNHP
NA	NA	Insecta	Diptera	Culicidae		Culiseta	Culiseta inornata	MNHP
NA	NA	Insecta	Diptera	Culicidae		Culiseta	Culiseta incidens	MNHP
NA	NA	Insecta	Diptera	Culicidae		Culiseta	Culiseta minnesotae	MNHP
NA	NA	Insecta	Diptera	Tephritidae		Terellia	Terellia occidentalis	MNHP
NA	NA	Insecta	Diptera	Tephritidae		Terellia	Terellia virens	MNHP
NA	NA	Insecta	Diptera	Tephritidae		Terellia	Terellia ruficauda	MNHP
NA	NA	Insecta	Diptera	Tephritidae		Oxyna	Oxyna aterrima	MNHP
NA	NA	Insecta	Diptera	Tephritidae		Trupanea	Trupanea actinobola	MNHP
NA	NA	Insecta	Diptera	Tipulidae		Nephrotoma	Nephrotoma altissima	MNHP
NA	NA	Insecta	Diptera	Tipulidae		Ornithodes	Ornithodes harrimani	MNHP
NA	NA	Insecta	Diptera	Tipulidae		Rhabdomastix	Rhabdomastix fasciger	MNHP
NA	NA	Insecta	Diptera	Pipunculidae		Cephalosphaera	Cephalosphaera brevis	MNHP
NA	NA	Insecta	Diptera	Tephritidae		Rhagoletis	Rhagoletis cerasi	MNHP
NA	NA	Insecta	Diptera	Dolichopodidae		Chrysotus	Chrysotus obliquus	MNHP
NA	NA	Insecta	Diptera	Culicidae		Psorophora	Psorophora signipennis	MNHP
NA	NA	Insecta	Diptera	Hippoboscidae		Lipoptena	Lipoptena depressa	MNHP
NA	NA	Insecta	Diptera	Sciomyzidae		Anticheta	Anticheta melanosoma	MNHP
NA	NA	Insecta	Diptera	Asilidae		Machimus	Machimus formosus	MNHP
NA	NA	Insecta	Diptera	Asilidae		Cyrtopogon	Cyrtopogon auratus	MNHP
NA	NA	Insecta	Diptera	Asilidae		Cyrtopogon	Cyrtopogon glarealis	MNHP
NA	NA	Insecta	Diptera	Asilidae		Cyrtopogon	Cyrtopogon inversus	MNHP
NA	NA	Insecta	Diptera	Asilidae		Cyrtopogon	Cyrtopogon montanus	MNHP
NA	NA	Insecta	Diptera	Asilidae		Cyrtopogon	Cyrtopogon willistoni	MNHP
NA	NA	Insecta	Diptera	Asilidae		Holopogon	Holopogon albipilosus	MNHP
NA	NA	Insecta	Diptera	Asilidae		Holopogon	Holopogon seniculus	MNHP
NA	NA	Insecta	Diptera	Asilidae		Promachus	Promachus dimidiatus	MNHP
NA	NA	Insecta	Diptera	Asilidae		Stichopogon	Stichopogon trifasciatus	MNHP
NA	NA	Insecta	Diptera	Chironomidae		Cladopelma	Cladopelma viridulum	MNHP
NA	NA	Insecta	Diptera	Chironomidae		Cladopelma	Cladopelma edwardsi	MNHP
NA	NA	Insecta	Diptera	Chironomidae		Diplocladius	Diplocladius cultriger	MNHP
NA	NA	Insecta	Diptera	Chironomidae		Sublettea	Sublettea coffmani	MNHP
NA	NA	Insecta	Diptera	Tipulidae		Antocha	Antocha monticola	MNHP
NA	NA	Insecta	Diptera	Bombyliidae		Bombylius	Bombylius major	MNHP
NA	NA	Insecta	Diptera	Syrphidae		Paragus	Paragus angustifrons	MNHP
NA	NA	Insecta	Diptera	Syrphidae		Paragus	Paragus bispinosus	MNHP
NA	NA	Insecta	Diptera	Syrphidae		Paragus	Paragus variabilis	MNHP
NA	NA	Insecta	Diptera	Bombyliidae		Systoechus	Systoechus vulgaris	MNHP
NA	NA	Insecta	Diptera	Bombyliidae		Astrophanes	Astrophanes adonis	MNHP
NA	NA	Insecta	Diptera	Bombyliidae		Hemipenthes	Hemipenthes morioides	MNHP
NA	NA	Insecta	Diptera	Bombyliidae		Hemipenthes	Hemipenthes sinuosus	MNHP
NA	NA	Insecta	Diptera	Limoniidae		Austrolimnophila	Austrolimnophila subunica	MNHP
NA	NA	Insecta	Diptera	Limoniidae		Austrolimnophila	Austrolimnophila badia	MNHP
NA	NA	Insecta	Diptera	Tephritidae		Campiglossa	Campiglossa sabroskyi	MNHP
NA	NA	Insecta	Diptera	Tephritidae		Campiglossa	Campiglossa genalis	MNHP
NA	NA	Insecta	Diptera	Tephritidae		Campiglossa	Campiglossa clathrata	MNHP
NA	NA	Insecta	Diptera	Tephritidae		Euphranta	Euphranta canadensis	MNHP
NA	NA	Insecta	Diptera	Pediciidae		Dicranota	Dicranota subsessilis	MNHP
NA	NA	Insecta	Diptera	Pediciidae		Dicranota	Dicranota tetonicola	MNHP
NA	NA	Insecta	Diptera	Ulidiidae		Ceroxys	Ceroxys latiusculus	MNHP
NA	NA	Insecta	Diptera	Bombyliidae		Thevenetimyia	Thevenetimyia lotus	MNHP
NA	NA	Insecta	Diptera	Bombyliidae		Thevenetimyia	Thevenetimyia muricata	MNHP
NA	NA	Insecta	Diptera	Sciomyzidae		Sepedon	Sepedon spinipes	MNHP
NA	NA	Insecta	Diptera	Sciomyzidae		Tetanocera	Tetanocera plebeja	MNHP
NA	NA	Insecta	Diptera	Sciomyzidae		Tetanocera	Tetanocera valida	MNHP
NA	NA	Insecta	Diptera	Cecidomyiidae		Mayetiola	Mayetiola destructor	MNHP
NA	NA	Insecta	Diptera	Anthomyiidae		Pegomya	Pegomya hyoscyami	MNHP
NA	NA	Insecta	Diptera	Chironomidae		Robackia	Robackia demeijerei	MNHP
NA	NA	Insecta	Diptera	Tephritidae		Trypeta	Trypeta flaveola	MNHP
NA	NA	Insecta	Diptera	Syrphidae		Anasimyia	Anasimyia bilinearis	MNHP
NA	NA	Insecta	Diptera	Syrphidae		Anasimyia	Anasimyia anausis	MNHP
NA	NA	Insecta	Diptera	Syrphidae		Arctosyrphus	Arctosyrphus willingii	MNHP
NA	NA	Insecta	Diptera	Syrphidae		Asemosyrphus	Asemosyrphus polygrammus	MNHP
NA	NA	Insecta	Diptera	Syrphidae		Blera	Blera armillata	MNHP
NA	NA	Insecta	Diptera	Syrphidae		Blera	Blera confusa	MNHP
NA	NA	Insecta	Diptera	Syrphidae		Ceriana	Ceriana abbreviata	MNHP
NA	NA	Insecta	Diptera	Syrphidae		Chalcosyrphus	Chalcosyrphus inarmatus	MNHP
NA	NA	Insecta	Diptera	Syrphidae		Chalcosyrphus	Chalcosyrphus libo	MNHP
NA	NA	Insecta	Diptera	Syrphidae		Chalcosyrphus	Chalcosyrphus nemorum	MNHP
NA	NA	Insecta	Diptera	Syrphidae		Chalcosyrphus	Chalcosyrphus piger	MNHP
NA	NA	Insecta	Diptera	Syrphidae		Cheilosia	Cheilosia orilliaensis	MNHP
NA	NA	Insecta	Diptera	Syrphidae		Cheilosia	Cheilosia sorrorcula	MNHP
NA	NA	Insecta	Diptera	Syrphidae		Cheilosia	Cheilosia yukonensis	MNHP
NA	NA	Insecta	Diptera	Syrphidae		Cheilosia	Cheilosia laevis	MNHP
NA	NA	Insecta	Diptera	Syrphidae		Cheilosia	Cheilosia corydon	MNHP
NA	NA	Insecta	Diptera	Syrphidae		Chrysotoxum	Chrysotoxum flavifrons	MNHP
NA	NA	Insecta	Diptera	Syrphidae		Chrysotoxum	Chrysotoxum pubescens	MNHP
NA	NA	Insecta	Diptera	Syrphidae		Chrysotoxum	Chrysotoxum fasciatum	MNHP
NA	NA	Insecta	Diptera	Syrphidae		Dasysyrphus	Dasysyrphus creper	MNHP
NA	NA	Insecta	Diptera	Syrphidae		Dasysyrphus	Dasysyrphus intrudens	MNHP
NA	NA	Insecta	Diptera	Syrphidae		Dasysyrphus	Dasysyrphus pauxillus	MNHP
NA	NA	Insecta	Diptera	Syrphidae		Dasysyrphus	Dasysyrphus lotus	MNHP
NA	NA	Insecta	Diptera	Syrphidae		Didea	Didea fuscipes	MNHP
NA	NA	Insecta	Diptera	Syrphidae		Doros	Doros aequalis	MNHP
NA	NA	Insecta	Diptera	Asilidae		Callinicus	Callinicus pollenius	MNHP
NA	NA	Insecta	Diptera	Asilidae		Dicropaltum	Dicropaltum mesae	MNHP
NA	NA	Insecta	Diptera	Asilidae		Eucyrtopogon	Eucyrtopogon comantis	MNHP
NA	NA	Insecta	Diptera	Asilidae		Lestomyia	Lestomyia sabulona	MNHP
NA	NA	Insecta	Diptera	Asilidae		Neomochtherus	Neomochtherus albicomus	MNHP
NA	NA	Insecta	Diptera	Asilidae		Regasilus	Regasilus auriannulatus	MNHP
NA	NA	Insecta	Diptera	Asilidae		Rhadiurgus	Rhadiurgus variabilis	MNHP
NA	NA	Insecta	Diptera	Anthomyiidae		Botanophila	Botanophila seneciella	MNHP
NA	NA	Insecta	Diptera	Syrphidae		Epistrophella	Epistrophella emarginata	MNHP
NA	NA	Insecta	Diptera	Syrphidae		Eurimyia	Eurimyia stipata	MNHP
NA	NA	Insecta	Diptera	Syrphidae		Hammerschmidtia	Hammerschmidtia rufa	MNHP
NA	NA	Insecta	Diptera	Syrphidae		Megasyrphus	Megasyrphus laxus	MNHP
NA	NA	Insecta	Diptera	Syrphidae		Melanostoma	Melanostoma mellinum	MNHP
NA	NA	Insecta	Diptera	Syrphidae		Meligramma	Meligramma triangulifera	MNHP
NA	NA	Insecta	Diptera	Syrphidae		Meliscaeva	Meliscaeva cinctella	MNHP
NA	NA	Insecta	Diptera	Ephydridae		Parydra	Parydra aquila	MNHP
NA	NA	Insecta	Diptera	Heleomyzidae		Suillia	Suillia nemorum	MNHP
NA	NA	Insecta	Diptera	Hippoboscidae		Melophagus	Melophagus ovinus	MNHP
NA	NA	Insecta	Diptera	Syrphidae		Neoascia	Neoascia tenur	MNHP
NA	NA	Insecta	Diptera	Syrphidae		Neocnemodon	Neocnemodon rita	MNHP
NA	NA	Insecta	Diptera	Syrphidae		Hypocritanus	Hypocritanus fascipennis	MNHP
NA	NA	Insecta	Diptera	Syrphidae		Orthonevra	Orthonevra pulchella	MNHP
NA	NA	Insecta	Diptera	Syrphidae		Orthonevra	Orthonevra stigmata	MNHP
NA	NA	Insecta	Diptera	Syrphidae		Parasyrphus	Parasyrphus genualis	MNHP
NA	NA	Insecta	Diptera	Syrphidae		Parasyrphus	Parasyrphus relictus	MNHP
NA	NA	Insecta	Diptera	Syrphidae		Parasyrphus	Parasyrphus tarsatus	MNHP
NA	NA	Insecta	Diptera	Syrphidae		Parhelophilus	Parhelophilus laetus	MNHP
NA	NA	Insecta	Diptera	Syrphidae		Pipiza	Pipiza macrofemoralis	MNHP
NA	NA	Insecta	Diptera	Syrphidae		Platycheirus	Platycheirus trichopus	MNHP
NA	NA	Insecta	Diptera	Syrphidae		Platycheirus	Platycheirus aeratus	MNHP
NA	NA	Insecta	Diptera	Syrphidae		Platycheirus	Platycheirus albimanus	MNHP
NA	NA	Insecta	Diptera	Syrphidae		Platycheirus	Platycheirus angustatus	MNHP
NA	NA	Insecta	Diptera	Syrphidae		Platycheirus	Platycheirus clypeatus	MNHP
NA	NA	Insecta	Diptera	Syrphidae		Platycheirus	Platycheirus coerulescens	MNHP
NA	NA	Insecta	Diptera	Syrphidae		Platycheirus	Platycheirus confusus	MNHP
NA	NA	Insecta	Diptera	Syrphidae		Platycheirus	Platycheirus flabella	MNHP
NA	NA	Insecta	Diptera	Syrphidae		Platycheirus	Platycheirus granditarsis	MNHP
NA	NA	Insecta	Diptera	Syrphidae		Platycheirus	Platycheirus hyperboreus	MNHP
NA	NA	Insecta	Diptera	Syrphidae		Platycheirus	Platycheirus immarginatus	MNHP
NA	NA	Insecta	Diptera	Syrphidae		Platycheirus	Platycheirus kelloggi	MNHP
NA	NA	Insecta	Diptera	Syrphidae		Platycheirus	Platycheirus modestus	MNHP
NA	NA	Insecta	Diptera	Syrphidae		Platycheirus	Platycheirus nodosus	MNHP
NA	NA	Insecta	Diptera	Syrphidae		Platycheirus	Platycheirus perpallidus	MNHP
NA	NA	Insecta	Diptera	Syrphidae		Platycheirus	Platycheirus quadratus	MNHP
NA	NA	Insecta	Diptera	Syrphidae		Platycheirus	Platycheirus scambus	MNHP
NA	NA	Insecta	Diptera	Syrphidae		Platycheirus	Platycheirus striatus	MNHP
NA	NA	Insecta	Diptera	Syrphidae		Platycheirus	Platycheirus varipes	MNHP
NA	NA	Insecta	Diptera	Syrphidae		Platycheirus	Platycheirus naso	MNHP
NA	NA	Insecta	Diptera	Syrphidae		Platycheirus	Platycheirus pictipes	MNHP
NA	NA	Insecta	Diptera	Syrphidae		Polydontomyia	Polydontomyia curvipes	MNHP
NA	NA	Insecta	Diptera	Syrphidae		Rhingia	Rhingia nasica	MNHP
NA	NA	Insecta	Diptera	Syrphidae		Sericomyia	Sericomyia chalcopyga	MNHP
NA	NA	Insecta	Diptera	Syrphidae		Sericomyia	Sericomyia chrysotoxoides	MNHP
NA	NA	Insecta	Diptera	Syrphidae		Sericomyia	Sericomyia flagrans	MNHP
NA	NA	Insecta	Diptera	Syrphidae		Sericomyia	Sericomyia militaris	MNHP
NA	NA	Insecta	Diptera	Scathophagidae		Gimnomera	Gimnomera cerea	MNHP
NA	NA	Insecta	Diptera	Cylindrotomidae		Liogma	Liogma nodicornis	MNHP
NA	NA	Insecta	Diptera	Scenopinidae		Scenopinus	Scenopinus fenestralis	MNHP
NA	NA	Insecta	Diptera	Scenopinidae		Scenopinus	Scenopinus pecki	MNHP
NA	NA	Insecta	Diptera	Syrphidae		Spilomyia	Spilomyia longicornis	MNHP
NA	NA	Insecta	Diptera	Syrphidae		Spilomyia	Spilomyia sayi	MNHP
NA	NA	Insecta	Diptera	Syrphidae		Syrphus	Syrphus opinator	MNHP
NA	NA	Insecta	Diptera	Syrphidae		Syrphus	Syrphus ribesii	MNHP
NA	NA	Insecta	Diptera	Syrphidae		Syrphus	Syrphus torvus	MNHP
NA	NA	Insecta	Diptera	Syrphidae		Syrphus	Syrphus vitripennis	MNHP
NA	NA	Insecta	Diptera	Syrphidae		Temnostoma	Temnostoma excentrica	MNHP
NA	NA	Insecta	Diptera	Syrphidae		Trichopsomyia	Trichopsomyia apisaon	MNHP
NA	NA	Insecta	Diptera	Syrphidae		Tropidia	Tropidia quadrata	MNHP
NA	NA	Insecta	Diptera	Syrphidae		Tropidia	Tropidia albistylum	MNHP
NA	NA	Insecta	Diptera	Syrphidae		Volucella	Volucella arctica	MNHP
NA	NA	Insecta	Diptera	Syrphidae		Volucella	Volucella facialis	MNHP
NA	NA	Insecta	Diptera	Stratiomyidae		Euparyphus	Euparyphus mutabilis	MNHP
NA	NA	Insecta	Diptera	Stratiomyidae		Hedriodiscus	Hedriodiscus binotatus	MNHP
NA	NA	Insecta	Diptera	Stratiomyidae		Stratiomys	Stratiomys badia	MNHP
NA	NA	Insecta	Diptera	Stratiomyidae		Stratiomys	Stratiomys barbata	MNHP
NA	NA	Insecta	Diptera	Stratiomyidae		Stratiomys	Stratiomys normula	MNHP
NA	NA	Insecta	Diptera	Therevidae		Thereva	Thereva albopilosa	MNHP
NA	NA	Insecta	Diptera	Therevidae		Thereva	Thereva aurofasciata	MNHP
NA	NA	Insecta	Diptera	Therevidae		Thereva	Thereva duplicis	MNHP
NA	NA	Insecta	Diptera	Therevidae		Thereva	Thereva foxi	MNHP
NA	NA	Insecta	Diptera	Therevidae		Thereva	Thereva utahensis	MNHP
NA	NA	Insecta	Diptera	Therevidae		Thereva	Thereva webbi	MNHP
NA	NA	Insecta	Diptera	Therevidae		Thereva	Thereva egressa	MNHP
NA	NA	Insecta	Diptera	Therevidae		Thereva	Thereva krafti	MNHP
NA	NA	Insecta	Diptera	Anthomyzidae		Anthomyza	Anthomyza pengellyi	MNHP
NA	NA	Insecta	Diptera	Stratiomyidae		Caloparyphus	Caloparyphus crucigerus	MNHP
NA	NA	Insecta	Diptera	Acartophthalmidae		Acartophthalmus	Acartophthalmus nigrinus	MNHP
NA	NA	Insecta	Diptera	Cecidomyiidae		Sitodiplosis	Sitodiplosis mosellana	MNHP
NA	NA	Insecta	Diptera	Chironomidae		Cladotanytarsus	Cladotanytarsus nigrovittatus	MNHP
NA	NA	Insecta	Diptera	Calliphoridae		Lucilia	Lucilia sericata	MNHP
NA	NA	Insecta	Diptera	Tachinidae		Winthemia	Winthemia fumiferanae	MNHP
NA	NA	Insecta	Diptera	Tachinidae		Onychogonia	Onychogonia flaviceps	MNHP
NA	NA	Insecta	Diptera	Tachinidae		Adejeania	Adejeania vexatrix	MNHP
NA	NA	Insecta	Diptera	Tachinidae		Aphria	Aphria ocypterata	MNHP
NA	NA	Insecta	Diptera	Tachinidae		Hystricia	Hystricia abrupta	MNHP
NA	NA	Insecta	Diptera	Dolichopodidae		Rhaphium	Rhaphium longipalpe	MNHP
NA	NA	Insecta	Diptera	Ulidiidae		Tritoxa	Tritoxa decipiens	MNHP
NA	NA	Insecta	Diptera	Ulidiidae		Tritoxa	Tritoxa incurva	MNHP
NA	NA	Insecta	Diptera	Tachinidae		Actia	Actia diffidens	MNHP
NA	NA	Insecta	Diptera	Tachinidae		Ceromasia	Ceromasia auricaudata	MNHP
NA	NA	Insecta	Diptera	Chironomidae		Dicrotendipes	Dicrotendipes nervosus	MNHP
NA	NA	Insecta	Diptera	Tachinidae		Pelatachina	Pelatachina limata	MNHP
NA	NA	Insecta	Diptera	Chironomidae		Micropsectra	Micropsectra subletteorum	MNHP
NA	NA	Insecta	Diptera	Chironomidae		Paracladopelma	Paracladopelma winnelli	MNHP
NA	NA	Insecta	Diptera	Chironomidae		Stenochironomus	Stenochironomus colei	MNHP
NA	NA	Insecta	Diptera	Chironomidae		Tanytarsus	Tanytarsus volgensis	MNHP
NA	NA	Insecta	Diptera	Chloropidae		Meromyza	Meromyza americana	MNHP
NA	NA	Insecta	Diptera	Cecidomyiidae		Forbesomyia	Forbesomyia atra	MNHP
NA	NA	Insecta	Diptera	Cecidomyiidae		Asynapta	Asynapta hopkinsi	MNHP
NA	NA	Insecta	Diptera	Muscidae		Lispoides	Lispoides aequifrons	MNHP
NA	NA	Insecta	Diptera	Muscidae		Neomyia	Neomyia cornicina	MNHP
NA	NA	Insecta	Diptera	Oestridae		Cephenemyia	Cephenemyia jellisoni	MNHP
NA	NA	Insecta	Diptera	Oestridae		Cuterebra	Cuterebra tenebrosa	MNHP
NA	NA	Insecta	Diptera	Tachinidae		Melanophrys	Melanophrys flavipennis	MNHP
NA	NA	Insecta	Diptera	Oestridae		Gasterophilus	Gasterophilus haemorrhoidalis	MNHP
NA	NA	Insecta	Diptera	Oestridae		Gasterophilus	Gasterophilus intestinalis	MNHP
NA	NA	Insecta	Diptera	Oestridae		Gasterophilus	Gasterophilus nasalis	MNHP
NA	NA	Insecta	Diptera	Cecidomyiidae		Dasineura	Dasineura gleditchiae	MNHP
NA	NA	Insecta	Diptera	Tachinidae		Tachina	Tachina latigena	MNHP
NA	NA	Insecta	Diptera	Tachinidae		Tachina	Tachina robinsoni	MNHP
NA	NA	Insecta	Diptera	Tachinidae		Tachina	Tachina spineiventer	MNHP
NA	NA	Insecta	Diptera	Cecidomyiidae		Hyperdiplosis	Hyperdiplosis lobata	MNHP
NA	NA	Insecta	Diptera	Cecidomyiidae		Prodiplosis	Prodiplosis falcata	MNHP
NA	NA	Insecta	Diptera	Cecidomyiidae		Mycodiplosis	Mycodiplosis coryloides	MNHP
NA	NA	Insecta	Diptera	Cecidomyiidae		Rhopalomyia	Rhopalomyia nucula	MNHP
NA	NA	Insecta	Diptera	Cecidomyiidae		Rhopalomyia	Rhopalomyia pomum	MNHP
NA	NA	Insecta	Diptera	Cecidomyiidae		Ribesia	Ribesia sarae	MNHP
NA	NA	Insecta	Diptera	Cecidomyiidae		Spurgia	Spurgia euphorbiae	MNHP
NA	NA	Insecta	Diptera	Cecidomyiidae		Spurgia	Spurgia esulae	MNHP
NA	NA	Insecta	Diptera	Dolichopodidae		Condylostylus	Condylostylus caudatus	MNHP
NA	NA	Insecta	Diptera	Dolichopodidae		Dolichopus	Dolichopus groenlandicus	MNHP
NA	NA	Insecta	Diptera	Dolichopodidae		Dolichopus	Dolichopus multisetosus	MNHP
NA	NA	Insecta	Diptera	Dolichopodidae		Dolichopus	Dolichopus partitus	MNHP
NA	NA	Insecta	Diptera	Dolichopodidae		Dolichopus	Dolichopus sufflavus	MNHP
NA	NA	Insecta	Diptera	Dolichopodidae		Dolichopus	Dolichopus varipes	MNHP
NA	NA	Insecta	Diptera	Dolichopodidae		Gymnopternus	Gymnopternus tristis	MNHP
NA	NA	Insecta	Diptera	Tachinidae		Ursophyto	Ursophyto nigriceps	MNHP
NA	NA	Insecta	Diptera	Tachinidae		Bombyliomyia	Bombyliomyia soror	MNHP
NA	NA	Insecta	Diptera	Tachinidae		Hemyda	Hemyda aurata	MNHP
NA	NA	Insecta	Diptera	Tachinidae		Eumegaparia	Eumegaparia flaveola	MNHP
NA	NA	Insecta	Diptera	Tachinidae		Eulasiona	Eulasiona comstocki	MNHP
NA	NA	Insecta	Diptera	Tachinidae		Admontia	Admontia degeerioides	MNHP
NA	NA	Insecta	Diptera	Tachinidae		Prooppia	Prooppia strigifrons	MNHP
NA	NA	Insecta	Diptera	Tachinidae		Exorista	Exorista trudis	MNHP
NA	NA	Insecta	Hymenoptera	Andrenidae		Macrotera	Macrotera opuntiae	MNHP
NA	NA	Insecta	Hymenoptera	Andrenidae		Perdita	Perdita albipennis	MNHP
NA	NA	Insecta	Hymenoptera	Andrenidae		Perdita	Perdita fallax	MNHP
NA	NA	Insecta	Hymenoptera	Andrenidae		Perdita	Perdita salicis	MNHP
NA	NA	Insecta	Hymenoptera	Andrenidae		Perdita	Perdita swenki	MNHP
NA	NA	Insecta	Hymenoptera	Andrenidae		Perdita	Perdita bruneri	MNHP
NA	NA	Insecta	Hymenoptera	Andrenidae		Perdita	Perdita wyomingensis	MNHP
NA	NA	Insecta	Hymenoptera	Andrenidae		Perdita	Perdita lingualis	MNHP
NA	NA	Insecta	Hymenoptera	Andrenidae		Perdita	Perdita laticincta	MNHP
NA	NA	Insecta	Hymenoptera	Formicidae		Temnothorax	Temnothorax nitens	MNHP
NA	NA	Insecta	Hymenoptera	Formicidae		Myrmica	Myrmica fracticornis	MNHP
NA	NA	Insecta	Hymenoptera	Formicidae		Myrmica	Myrmica americana	MNHP
NA	NA	Insecta	Hymenoptera	Formicidae		Myrmica	Myrmica brevispinosa	MNHP
NA	NA	Insecta	Hymenoptera	Formicidae		Myrmica	Myrmica incompleta	MNHP
NA	NA	Insecta	Hymenoptera	Formicidae		Myrmica	Myrmica latifrons	MNHP
NA	NA	Insecta	Hymenoptera	Formicidae		Myrmica	Myrmica lobifrons	MNHP
NA	NA	Insecta	Hymenoptera	Formicidae		Myrmica	Myrmica monticola	MNHP
NA	NA	Insecta	Hymenoptera	Formicidae		Myrmica	Myrmica schencki	MNHP
NA	NA	Insecta	Hymenoptera	Melittidae		Macropis	Macropis nuda	MNHP
NA	NA	Insecta	Hymenoptera	Formicidae		Pheidole	Pheidole pilifera	MNHP
NA	NA	Insecta	Hymenoptera	Formicidae		Leptothorax	Leptothorax muscorum	MNHP
NA	NA	Insecta	Hymenoptera	Formicidae		Crematogaster	Crematogaster lineolata	MNHP
NA	NA	Insecta	Hymenoptera	Formicidae		Dorymyrmex	Dorymyrmex insanus	MNHP
NA	NA	Insecta	Hymenoptera	Formicidae		Monomorium	Monomorium minimum	MNHP
NA	NA	Insecta	Hymenoptera	Formicidae		Monomorium	Monomorium viridum	MNHP
NA	NA	Insecta	Hymenoptera	Formicidae		Polyergus	Polyergus breviceps	MNHP
NA	NA	Insecta	Hymenoptera	Formicidae		Polyergus	Polyergus mexicanus	MNHP
NA	NA	Insecta	Hymenoptera	Formicidae		Tetramorium	Tetramorium caespitum	MNHP
NA	NA	Insecta	Hymenoptera	Formicidae		Tetramorium	Tetramorium immigrans	MNHP
NA	NA	Insecta	Hymenoptera	Sphecidae		Bembix	Bembix sayi	MNHP
NA	NA	Insecta	Hymenoptera	Sphecidae		Bembix	Bembix americana	MNHP
NA	NA	Insecta	Hymenoptera	Andrenidae		Pseudopanurgus	Pseudopanurgus aestivalis	MNHP
NA	NA	Insecta	Hymenoptera	Andrenidae		Pseudopanurgus	Pseudopanurgus albitarsis	MNHP
NA	NA	Insecta	Hymenoptera	Apidae		Diadasia	Diadasia australis	MNHP
NA	NA	Insecta	Hymenoptera	Apidae		Diadasia	Diadasia diminuta	MNHP
NA	NA	Insecta	Hymenoptera	Argidae		Schizocerella	Schizocerella pilicornis	MNHP
NA	NA	Insecta	Hymenoptera	Braconidae		Bracon	Bracon cephi	MNHP
NA	NA	Insecta	Hymenoptera	Braconidae		Bracon	Bracon lissogaster	MNHP
NA	NA	Insecta	Hymenoptera	Formicidae		Formica	Formica laeviceps	MNHP
NA	NA	Insecta	Hymenoptera	Formicidae		Formica	Formica montana	MNHP
NA	NA	Insecta	Hymenoptera	Formicidae		Formica	Formica adamsi	MNHP
NA	NA	Insecta	Hymenoptera	Formicidae		Formica	Formica aserva	MNHP
NA	NA	Insecta	Hymenoptera	Formicidae		Formica	Formica dakotensis	MNHP
NA	NA	Insecta	Hymenoptera	Formicidae		Formica	Formica neorufibarbis	MNHP
NA	NA	Insecta	Hymenoptera	Formicidae		Formica	Formica obscuriventris	MNHP
NA	NA	Insecta	Hymenoptera	Formicidae		Formica	Formica oreas	MNHP
NA	NA	Insecta	Hymenoptera	Formicidae		Formica	Formica subintegra	MNHP
NA	NA	Insecta	Hymenoptera	Formicidae		Formica	Formica ulkei	MNHP
NA	NA	Insecta	Hymenoptera	Formicidae		Formica	Formica pergandei	MNHP
NA	NA	Insecta	Hymenoptera	Formicidae		Formica	Formica rubicunda	MNHP
NA	NA	Insecta	Hymenoptera	Formicidae		Formica	Formica subsericea	MNHP
NA	NA	Insecta	Hymenoptera	Formicidae		Formica	Formica bradleyi	MNHP
NA	NA	Insecta	Hymenoptera	Formicidae		Formica	Formica obtusopilosa	MNHP
NA	NA	Insecta	Hymenoptera	Formicidae		Formica	Formica podzolica	MNHP
NA	NA	Insecta	Hymenoptera	Formicidae		Formica	Formica accreta	MNHP
NA	NA	Insecta	Hymenoptera	Formicidae		Formica	Formica altipetens	MNHP
NA	NA	Insecta	Hymenoptera	Formicidae		Formica	Formica argentea	MNHP
NA	NA	Insecta	Hymenoptera	Formicidae		Formica	Formica canadensis	MNHP
NA	NA	Insecta	Hymenoptera	Formicidae		Formica	Formica criniventris	MNHP
NA	NA	Insecta	Hymenoptera	Formicidae		Formica	Formica curiosa	MNHP
NA	NA	Insecta	Hymenoptera	Formicidae		Formica	Formica densiventris	MNHP
NA	NA	Insecta	Hymenoptera	Formicidae		Formica	Formica hewitti	MNHP
NA	NA	Insecta	Hymenoptera	Formicidae		Formica	Formica limata	MNHP
NA	NA	Insecta	Hymenoptera	Formicidae		Formica	Formica microgyna	MNHP
NA	NA	Insecta	Hymenoptera	Formicidae		Formica	Formica neoclara	MNHP
NA	NA	Insecta	Hymenoptera	Formicidae		Formica	Formica occulta	MNHP
NA	NA	Insecta	Hymenoptera	Formicidae		Formica	Formica opaciventris	MNHP
NA	NA	Insecta	Hymenoptera	Formicidae		Formica	Formica perpilosa	MNHP
NA	NA	Insecta	Hymenoptera	Formicidae		Formica	Formica planipilis	MNHP
NA	NA	Insecta	Hymenoptera	Formicidae		Formica	Formica propinqua	MNHP
NA	NA	Insecta	Hymenoptera	Formicidae		Formica	Formica puberula	MNHP
NA	NA	Insecta	Hymenoptera	Formicidae		Formica	Formica ravida	MNHP
NA	NA	Insecta	Hymenoptera	Formicidae		Formica	Formica spatulata	MNHP
NA	NA	Insecta	Hymenoptera	Formicidae		Formica	Formica subnitens	MNHP
NA	NA	Insecta	Hymenoptera	Formicidae		Formica	Formica subpolita	MNHP
NA	NA	Insecta	Hymenoptera	Formicidae		Formica	Formica ciliata	MNHP
NA	NA	Insecta	Hymenoptera	Formicidae		Formica	Formica cinerea	MNHP
NA	NA	Insecta	Hymenoptera	Formicidae		Formica	Formica lepida	MNHP
NA	NA	Insecta	Hymenoptera	Formicidae		Formica	Formica sanguinea	MNHP
NA	NA	Insecta	Hymenoptera	Formicidae		Formica	Formica subaenescens	MNHP
NA	NA	Insecta	Hymenoptera	Colletidae		Hylaeus	Hylaeus conspicuus	MNHP
NA	NA	Insecta	Hymenoptera	Sphecidae		Ectemnius	Ectemnius dilectus	MNHP
NA	NA	Insecta	Hymenoptera	Sphecidae		Ectemnius	Ectemnius dives	MNHP
NA	NA	Insecta	Hymenoptera	Sphecidae		Ectemnius	Ectemnius lapidarius	MNHP
NA	NA	Insecta	Hymenoptera	Sphecidae		Ectemnius	Ectemnius rufifemur	MNHP
NA	NA	Insecta	Hymenoptera	Sphecidae		Ectemnius	Ectemnius trifasciatus	MNHP
NA	NA	Insecta	Hymenoptera	Crabronidae		Trypoxylon	Trypoxylon frigidum	MNHP
NA	NA	Insecta	Hymenoptera	Mutillidae		Pseudomethoca	Pseudomethoca propinqua	MNHP
NA	NA	Insecta	Hymenoptera	Pompilidae		Pompilus	Pompilus arctus	MNHP
NA	NA	Insecta	Hymenoptera	Pompilidae		Pompilus	Pompilus scelestus	MNHP
NA	NA	Insecta	Hymenoptera	Crabronidae		Philanthus	Philanthus pulcher	MNHP
NA	NA	Insecta	Hymenoptera	Vespidae		Odynerus	Odynerus dilectus	MNHP
NA	NA	Insecta	Hymenoptera	Halictidae		Dufourea	Dufourea dilatipes	MNHP
NA	NA	Insecta	Hymenoptera	Halictidae		Dufourea	Dufourea holocyanea	MNHP
NA	NA	Insecta	Hymenoptera	Halictidae		Dufourea	Dufourea marginata	MNHP
NA	NA	Insecta	Hymenoptera	Halictidae		Dufourea	Dufourea harveyi	MNHP
NA	NA	Insecta	Hymenoptera	Apidae		Bombus	Bombus appositus	MNHP
NA	NA	Insecta	Hymenoptera	Apidae		Bombus	Bombus auricomus	MNHP
NA	NA	Insecta	Hymenoptera	Apidae		Bombus	Bombus borealis	MNHP
NA	NA	Insecta	Hymenoptera	Apidae		Bombus	Bombus centralis	MNHP
NA	NA	Insecta	Hymenoptera	Apidae		Bombus	Bombus flavifrons	MNHP
NA	NA	Insecta	Hymenoptera	Apidae		Bombus	Bombus frigidus	MNHP
NA	NA	Insecta	Hymenoptera	Apidae		Bombus	Bombus huntii	MNHP
NA	NA	Insecta	Hymenoptera	Apidae		Bombus	Bombus melanopygus	MNHP
NA	NA	Insecta	Hymenoptera	Apidae		Bombus	Bombus mixtus	MNHP
NA	NA	Insecta	Hymenoptera	Apidae		Bombus	Bombus perplexus	MNHP
NA	NA	Insecta	Hymenoptera	Apidae		Bombus	Bombus terricola	MNHP
NA	NA	Insecta	Hymenoptera	Apidae		Bombus	Bombus sitkensis	MNHP
NA	NA	Insecta	Hymenoptera	Apidae		Bombus	Bombus pensylvanicus	MNHP
NA	NA	Insecta	Hymenoptera	Apidae		Bombus	Bombus bimaculatus	MNHP
NA	NA	Insecta	Hymenoptera	Apidae		Bombus	Bombus griseocollis	MNHP
NA	NA	Insecta	Hymenoptera	Apidae		Bombus	Bombus impatiens	MNHP
NA	NA	Insecta	Hymenoptera	Apidae		Bombus	Bombus suckleyi	MNHP
NA	NA	Insecta	Hymenoptera	Apidae		Bombus	Bombus vosnesenskii	MNHP
NA	NA	Insecta	Hymenoptera	Apidae		Bombus	Bombus neoboreus	MNHP
NA	NA	Insecta	Hymenoptera	Apidae		Bombus	Bombus californicus	MNHP
NA	NA	Insecta	Hymenoptera	Apidae		Bombus	Bombus morrisoni	MNHP
NA	NA	Insecta	Hymenoptera	Apidae		Bombus	Bombus bohemicus	MNHP
NA	NA	Insecta	Hymenoptera	Apidae		Bombus	Bombus kirbiellus	MNHP
NA	NA	Insecta	Hymenoptera	Apidae		Bombus	Bombus lapponicus	MNHP
NA	NA	Insecta	Hymenoptera	Apidae		Bombus	Bombus lapponicus sylvicola	MNHP
NA	NA	Insecta	Hymenoptera	Apidae		Bombus	Bombus vancouverensis	MNHP
NA	NA	Insecta	Hymenoptera	Apidae		Bombus	Bombus vancouverensis nearcticus	MNHP
NA	NA	Insecta	Hymenoptera	Formicidae		Lasius	Lasius neoniger	MNHP
NA	NA	Insecta	Hymenoptera	Formicidae		Lasius	Lasius flavus	MNHP
NA	NA	Insecta	Hymenoptera	Formicidae		Lasius	Lasius interjectus	MNHP
NA	NA	Insecta	Hymenoptera	Formicidae		Lasius	Lasius latipes	MNHP
NA	NA	Insecta	Hymenoptera	Formicidae		Lasius	Lasius umbratus	MNHP
NA	NA	Insecta	Hymenoptera	Formicidae		Lasius	Lasius coloradensis	MNHP
NA	NA	Insecta	Hymenoptera	Formicidae		Lasius	Lasius crypticus	MNHP
NA	NA	Insecta	Hymenoptera	Formicidae		Lasius	Lasius fallax	MNHP
NA	NA	Insecta	Hymenoptera	Formicidae		Lasius	Lasius niger	MNHP
NA	NA	Insecta	Hymenoptera	Formicidae		Lasius	Lasius occidentalis	MNHP
NA	NA	Insecta	Hymenoptera	Formicidae		Lasius	Lasius aphidicola	MNHP
NA	NA	Insecta	Hymenoptera	Formicidae		Lasius	Lasius americanus	MNHP
NA	NA	Insecta	Hymenoptera	Formicidae		Stenamma	Stenamma diecki	MNHP
NA	NA	Insecta	Hymenoptera	Pteromalidae		Pteromalus	Pteromalus venustus	MNHP
NA	NA	Insecta	Hymenoptera	Sphecidae		Podalonia	Podalonia argentifrons	MNHP
NA	NA	Insecta	Hymenoptera	Sphecidae		Podalonia	Podalonia mickeli	MNHP
NA	NA	Insecta	Hymenoptera	Sphecidae		Prionyx	Prionyx canadensis	MNHP
NA	NA	Insecta	Hymenoptera	Vespidae		Ancistrocerus	Ancistrocerus adiabatus	MNHP
NA	NA	Insecta	Hymenoptera	Vespidae		Ancistrocerus	Ancistrocerus albophaleratus	MNHP
NA	NA	Insecta	Hymenoptera	Vespidae		Ancistrocerus	Ancistrocerus albolacteus	MNHP
NA	NA	Insecta	Hymenoptera	Vespidae		Ancistrocerus	Ancistrocerus catskill	MNHP
NA	NA	Insecta	Hymenoptera	Vespidae		Euodynerus	Euodynerus foraminatus	MNHP
NA	NA	Insecta	Hymenoptera	Vespidae		Pterocheilus	Pterocheilus quinquefasciatus	MNHP
NA	NA	Insecta	Hymenoptera	Vespidae		Pterocheilus	Pterocheilus morrisoni	MNHP
NA	NA	Insecta	Hymenoptera	Sphecidae		Ammophila	Ammophila azteca	MNHP
NA	NA	Insecta	Hymenoptera	Andrenidae		Andrena	Andrena carlini	MNHP
NA	NA	Insecta	Hymenoptera	Andrenidae		Andrena	Andrena commoda	MNHP
NA	NA	Insecta	Hymenoptera	Andrenidae		Andrena	Andrena candida	MNHP
NA	NA	Insecta	Hymenoptera	Andrenidae		Andrena	Andrena candidiformis	MNHP
NA	NA	Insecta	Hymenoptera	Andrenidae		Andrena	Andrena chlorogaster	MNHP
NA	NA	Insecta	Hymenoptera	Andrenidae		Andrena	Andrena cleodora	MNHP
NA	NA	Insecta	Hymenoptera	Andrenidae		Andrena	Andrena colletina	MNHP
NA	NA	Insecta	Hymenoptera	Andrenidae		Andrena	Andrena columbiana	MNHP
NA	NA	Insecta	Hymenoptera	Andrenidae		Andrena	Andrena costillensis	MNHP
NA	NA	Insecta	Hymenoptera	Andrenidae		Andrena	Andrena cupreotincta	MNHP
NA	NA	Insecta	Hymenoptera	Andrenidae		Andrena	Andrena cyanophila	MNHP
NA	NA	Insecta	Hymenoptera	Andrenidae		Andrena	Andrena edwardsi	MNHP
NA	NA	Insecta	Hymenoptera	Andrenidae		Andrena	Andrena evoluta	MNHP
NA	NA	Insecta	Hymenoptera	Andrenidae		Andrena	Andrena erythrogaster	MNHP
NA	NA	Insecta	Hymenoptera	Andrenidae		Andrena	Andrena frigida	MNHP
NA	NA	Insecta	Hymenoptera	Andrenidae		Andrena	Andrena miserabilis	MNHP
NA	NA	Insecta	Hymenoptera	Andrenidae		Andrena	Andrena nasonii	MNHP
NA	NA	Insecta	Hymenoptera	Andrenidae		Andrena	Andrena w-scripta	MNHP
NA	NA	Insecta	Hymenoptera	Andrenidae		Andrena	Andrena forbesii	MNHP
NA	NA	Insecta	Hymenoptera	Andrenidae		Andrena	Andrena hippotes	MNHP
NA	NA	Insecta	Hymenoptera	Andrenidae		Andrena	Andrena mariae	MNHP
NA	NA	Insecta	Hymenoptera	Andrenidae		Andrena	Andrena sigmundi	MNHP
NA	NA	Insecta	Hymenoptera	Andrenidae		Andrena	Andrena wilmattae	MNHP
NA	NA	Insecta	Hymenoptera	Andrenidae		Andrena	Andrena algida	MNHP
NA	NA	Insecta	Hymenoptera	Andrenidae		Andrena	Andrena rufosignata	MNHP
NA	NA	Insecta	Hymenoptera	Andrenidae		Andrena	Andrena aculeata	MNHP
NA	NA	Insecta	Hymenoptera	Andrenidae		Andrena	Andrena auricoma	MNHP
NA	NA	Insecta	Hymenoptera	Andrenidae		Andrena	Andrena berberidis	MNHP
NA	NA	Insecta	Hymenoptera	Andrenidae		Andrena	Andrena thaspii	MNHP
NA	NA	Insecta	Hymenoptera	Andrenidae		Andrena	Andrena vicina	MNHP
NA	NA	Insecta	Hymenoptera	Andrenidae		Andrena	Andrena amphibola	MNHP
NA	NA	Insecta	Hymenoptera	Andrenidae		Andrena	Andrena medionitens	MNHP
NA	NA	Insecta	Hymenoptera	Andrenidae		Andrena	Andrena nothocalaidis	MNHP
NA	NA	Insecta	Hymenoptera	Andrenidae		Andrena	Andrena knuthiana	MNHP
NA	NA	Insecta	Hymenoptera	Andrenidae		Andrena	Andrena laminibucca	MNHP
NA	NA	Insecta	Hymenoptera	Andrenidae		Andrena	Andrena nigrihirta	MNHP
NA	NA	Insecta	Hymenoptera	Andrenidae		Andrena	Andrena perarmata	MNHP
NA	NA	Insecta	Hymenoptera	Andrenidae		Andrena	Andrena piperi	MNHP
NA	NA	Insecta	Hymenoptera	Andrenidae		Andrena	Andrena porterae	MNHP
NA	NA	Insecta	Hymenoptera	Andrenidae		Andrena	Andrena saccata	MNHP
NA	NA	Insecta	Hymenoptera	Andrenidae		Andrena	Andrena schuhi	MNHP
NA	NA	Insecta	Hymenoptera	Andrenidae		Andrena	Andrena scutellinitens	MNHP
NA	NA	Insecta	Hymenoptera	Andrenidae		Andrena	Andrena sladeni	MNHP
NA	NA	Insecta	Hymenoptera	Andrenidae		Andrena	Andrena barbilabris	MNHP
NA	NA	Insecta	Hymenoptera	Andrenidae		Andrena	Andrena buckelli	MNHP
NA	NA	Insecta	Hymenoptera	Andrenidae		Andrena	Andrena illinoiensis	MNHP
NA	NA	Insecta	Hymenoptera	Andrenidae		Andrena	Andrena lupinorum	MNHP
NA	NA	Insecta	Hymenoptera	Andrenidae		Andrena	Andrena macoupinensis	MNHP
NA	NA	Insecta	Hymenoptera	Andrenidae		Andrena	Andrena sola	MNHP
NA	NA	Insecta	Hymenoptera	Andrenidae		Andrena	Andrena striatifrons	MNHP
NA	NA	Insecta	Hymenoptera	Andrenidae		Andrena	Andrena surda	MNHP
NA	NA	Insecta	Hymenoptera	Andrenidae		Andrena	Andrena topazana	MNHP
NA	NA	Insecta	Hymenoptera	Andrenidae		Andrena	Andrena trevoris	MNHP
NA	NA	Insecta	Hymenoptera	Andrenidae		Andrena	Andrena trizonata	MNHP
NA	NA	Insecta	Hymenoptera	Andrenidae		Andrena	Andrena vicinoides	MNHP
NA	NA	Insecta	Hymenoptera	Andrenidae		Andrena	Andrena vierecki	MNHP
NA	NA	Insecta	Hymenoptera	Andrenidae		Andrena	Andrena merriami	MNHP
NA	NA	Insecta	Hymenoptera	Andrenidae		Andrena	Andrena miranda	MNHP
NA	NA	Insecta	Hymenoptera	Andrenidae		Andrena	Andrena montrosensis	MNHP
NA	NA	Insecta	Hymenoptera	Andrenidae		Andrena	Andrena pertristis	MNHP
NA	NA	Insecta	Hymenoptera	Andrenidae		Andrena	Andrena prunorum	MNHP
NA	NA	Insecta	Hymenoptera	Andrenidae		Andrena	Andrena salicifloris	MNHP
NA	NA	Insecta	Hymenoptera	Andrenidae		Andrena	Andrena shoshoni	MNHP
NA	NA	Insecta	Hymenoptera	Andrenidae		Andrena	Andrena subtilis	MNHP
NA	NA	Insecta	Hymenoptera	Andrenidae		Andrena	Andrena segregans	MNHP
NA	NA	Insecta	Hymenoptera	Andrenidae		Andrena	Andrena helianthi	MNHP
NA	NA	Insecta	Hymenoptera	Andrenidae		Andrena	Andrena cyanura	MNHP
NA	NA	Insecta	Hymenoptera	Andrenidae		Andrena	Andrena canadensis	MNHP
NA	NA	Insecta	Hymenoptera	Andrenidae		Andrena	Andrena hirticincta	MNHP
NA	NA	Insecta	Hymenoptera	Andrenidae		Andrena	Andrena nubecula	MNHP
NA	NA	Insecta	Hymenoptera	Andrenidae		Andrena	Andrena geranii	MNHP
NA	NA	Insecta	Hymenoptera	Andrenidae		Andrena	Andrena runcinatae	MNHP
NA	NA	Insecta	Hymenoptera	Andrenidae		Andrena	Andrena persimulata	MNHP
NA	NA	Insecta	Hymenoptera	Andrenidae		Andrena	Andrena melanochroa	MNHP
NA	NA	Insecta	Hymenoptera	Andrenidae		Andrena	Andrena salictaria	MNHP
NA	NA	Insecta	Hymenoptera	Andrenidae		Andrena	Andrena andrenoides	MNHP
NA	NA	Insecta	Hymenoptera	Andrenidae		Andrena	Andrena wellesleyana	MNHP
NA	NA	Insecta	Hymenoptera	Andrenidae		Andrena	Andrena crataegi	MNHP
NA	NA	Insecta	Hymenoptera	Andrenidae		Andrena	Andrena imitatrix	MNHP
NA	NA	Insecta	Hymenoptera	Apidae		Anthophora	Anthophora affabilis	MNHP
NA	NA	Insecta	Hymenoptera	Apidae		Anthophora	Anthophora occidentalis	MNHP
NA	NA	Insecta	Hymenoptera	Apidae		Anthophora	Anthophora porterae	MNHP
NA	NA	Insecta	Hymenoptera	Apidae		Anthophora	Anthophora ursina	MNHP
NA	NA	Insecta	Hymenoptera	Apidae		Anthophora	Anthophora bomboides	MNHP
NA	NA	Insecta	Hymenoptera	Apidae		Anthophora	Anthophora walshii	MNHP
NA	NA	Insecta	Hymenoptera	Apidae		Anthophora	Anthophora urbana	MNHP
NA	NA	Insecta	Hymenoptera	Apidae		Anthophora	Anthophora pacifica	MNHP
NA	NA	Insecta	Hymenoptera	Apidae		Anthophora	Anthophora peritomae	MNHP
NA	NA	Insecta	Hymenoptera	Siricidae		Sirex	Sirex noctilio	MNHP
NA	NA	Insecta	Hymenoptera	Siricidae		Sirex	Sirex cyaneus	MNHP
NA	NA	Insecta	Hymenoptera	Vespidae		Vespula	Vespula consobrina	MNHP
NA	NA	Insecta	Hymenoptera	Vespidae		Vespula	Vespula germanica	MNHP
NA	NA	Insecta	Hymenoptera	Vespidae		Vespula	Vespula acadica	MNHP
NA	NA	Insecta	Hymenoptera	Vespidae		Vespula	Vespula alascensis	MNHP
NA	NA	Insecta	Hymenoptera	Vespidae		Vespula	Vespula infernalis	MNHP
NA	NA	Insecta	Hymenoptera	Siricidae		Tremex	Tremex columba	MNHP
NA	NA	Insecta	Hymenoptera	Formicidae		Formicoxenus	Formicoxenus hirticornis	MNHP
NA	NA	Insecta	Hymenoptera	Formicidae		Manica	Manica hunteri	MNHP
NA	NA	Insecta	Hymenoptera	Formicidae		Manica	Manica invidia	MNHP
NA	NA	Insecta	Hymenoptera	Crabronidae		Sphecius	Sphecius speciosus	MNHP
NA	NA	Insecta	Hymenoptera	Sphecidae		Sceliphron	Sceliphron caementaria	MNHP
NA	NA	Insecta	Hymenoptera	Vespidae		Polistes	Polistes fuscatus	MNHP
NA	NA	Insecta	Hymenoptera	Vespidae		Polistes	Polistes aurifer	MNHP
NA	NA	Insecta	Hymenoptera	Tenthredinidae		Pristiphora	Pristiphora coactula	MNHP
NA	NA	Insecta	Hymenoptera	Tenthredinidae		Pristiphora	Pristiphora bivittata	MNHP
NA	NA	Insecta	Hymenoptera	Tenthredinidae		Pristiphora	Pristiphora fructicola	MNHP
NA	NA	Insecta	Hymenoptera	Cynipidae		Diplolepis	Diplolepis rosae	MNHP
NA	NA	Insecta	Hymenoptera	Mutillidae		Dasymutilla	Dasymutilla vestita	MNHP
NA	NA	Insecta	Hymenoptera	Mutillidae		Dasymutilla	Dasymutilla bioculata	MNHP
NA	NA	Insecta	Hymenoptera	Mutillidae		Dasymutilla	Dasymutilla californica	MNHP
NA	NA	Insecta	Hymenoptera	Cynipidae		Aulacidea	Aulacidea acroptilonica	MNHP
NA	NA	Insecta	Hymenoptera	Cynipidae		Aulacidea	Aulacidea subterminalis	MNHP
NA	NA	Insecta	Hymenoptera	Ichneumonidae		Megarhyssa	Megarhyssa macrurus	MNHP
NA	NA	Insecta	Hymenoptera	Ichneumonidae		Megarhyssa	Megarhyssa nortoni	MNHP
NA	NA	Insecta	Hymenoptera	Sphecidae		Tachysphex	Tachysphex tarsatus	MNHP
NA	NA	Insecta	Hymenoptera	Tenthredinidae		Tenthredo	Tenthredo xantha	MNHP
NA	NA	Insecta	Hymenoptera	Apidae		Xylocopa	Xylocopa virginica	MNHP
NA	NA	Insecta	Hymenoptera	Apidae		Xylocopa	Xylocopa californica	MNHP
NA	NA	Insecta	Hymenoptera	Apidae		Xylocopa	Xylocopa sonorina	MNHP
NA	NA	Insecta	Hymenoptera	Vespidae		Dolichovespula	Dolichovespula norvegicoides	MNHP
NA	NA	Insecta	Hymenoptera	Vespidae		Dolichovespula	Dolichovespula arctica	MNHP
NA	NA	Insecta	Hymenoptera	Vespidae		Dolichovespula	Dolichovespula alpicola	MNHP
NA	NA	Insecta	Hymenoptera	Tenthredinidae		Fenusa	Fenusa pusillus	MNHP
NA	NA	Insecta	Hymenoptera	Tenthredinidae		Fenusa	Fenusa ulmi	MNHP
NA	NA	Insecta	Hymenoptera	Diprionidae		Neodiprion	Neodiprion nanulus	MNHP
NA	NA	Insecta	Hymenoptera	Cimbicidae		Cimbex	Cimbex americana	MNHP
NA	NA	Insecta	Hymenoptera	Formicidae		Solenopsis	Solenopsis carolinensis	MNHP
NA	NA	Insecta	Hymenoptera	Formicidae		Camponotus	Camponotus herculeanus	MNHP
NA	NA	Insecta	Hymenoptera	Formicidae		Camponotus	Camponotus nearcticus	MNHP
NA	NA	Insecta	Hymenoptera	Formicidae		Camponotus	Camponotus novaeboracensis	MNHP
NA	NA	Insecta	Hymenoptera	Formicidae		Camponotus	Camponotus pennsylvanicus	MNHP
NA	NA	Insecta	Hymenoptera	Formicidae		Camponotus	Camponotus discolor	MNHP
NA	NA	Insecta	Hymenoptera	Formicidae		Camponotus	Camponotus vicinus	MNHP
NA	NA	Insecta	Hymenoptera	Formicidae		Pogonomyrmex	Pogonomyrmex occidentalis	MNHP
NA	NA	Insecta	Hymenoptera	Formicidae		Pogonomyrmex	Pogonomyrmex salinus	MNHP
NA	NA	Insecta	Hymenoptera	Tenthredinidae		Monophadnoides	Monophadnoides geniculatus	MNHP
NA	NA	Insecta	Hymenoptera	Argidae		Arge	Arge clavicornis	MNHP
NA	NA	Insecta	Hymenoptera	Tenthredinidae		Cladius	Cladius pectinicornis	MNHP
NA	NA	Insecta	Hymenoptera	Siricidae		Urocerus	Urocerus flavicornis	MNHP
NA	NA	Insecta	Hymenoptera	Siricidae		Urocerus	Urocerus albicornis	MNHP
NA	NA	Insecta	Hymenoptera	Xyelidae		Xyela	Xyela obscura	MNHP
NA	NA	Insecta	Hymenoptera	Tenthredinidae		Euura	Euura proxima	MNHP
NA	NA	Insecta	Hymenoptera	Chrysididae		Chrysis	Chrysis nitidula	MNHP
NA	NA	Insecta	Hymenoptera	Halictidae		Halictus	Halictus confusus	MNHP
NA	NA	Insecta	Hymenoptera	Halictidae		Halictus	Halictus parallelus	MNHP
NA	NA	Insecta	Hymenoptera	Halictidae		Halictus	Halictus virgatellus	MNHP
NA	NA	Insecta	Hymenoptera	Halictidae		Lasioglossum	Lasioglossum colatum	MNHP
NA	NA	Insecta	Hymenoptera	Halictidae		Lasioglossum	Lasioglossum paraforbesii	MNHP
NA	NA	Insecta	Hymenoptera	Halictidae		Lasioglossum	Lasioglossum knereri	MNHP
NA	NA	Insecta	Hymenoptera	Halictidae		Lasioglossum	Lasioglossum marinense	MNHP
NA	NA	Insecta	Hymenoptera	Halictidae		Lasioglossum	Lasioglossum mellipes	MNHP
NA	NA	Insecta	Hymenoptera	Halictidae		Lasioglossum	Lasioglossum nigroviride	MNHP
NA	NA	Insecta	Hymenoptera	Halictidae		Lasioglossum	Lasioglossum nigrum	MNHP
NA	NA	Insecta	Hymenoptera	Halictidae		Lasioglossum	Lasioglossum novascotiae	MNHP
NA	NA	Insecta	Hymenoptera	Halictidae		Lasioglossum	Lasioglossum occidentale	MNHP
NA	NA	Insecta	Hymenoptera	Halictidae		Lasioglossum	Lasioglossum olympiae	MNHP
NA	NA	Insecta	Hymenoptera	Halictidae		Lasioglossum	Lasioglossum ovaliceps	MNHP
NA	NA	Insecta	Hymenoptera	Halictidae		Lasioglossum	Lasioglossum pacatum	MNHP
NA	NA	Insecta	Hymenoptera	Halictidae		Lasioglossum	Lasioglossum pacificum	MNHP
NA	NA	Insecta	Hymenoptera	Halictidae		Lasioglossum	Lasioglossum packeri	MNHP
NA	NA	Insecta	Hymenoptera	Halictidae		Lasioglossum	Lasioglossum pallidellum	MNHP
NA	NA	Insecta	Hymenoptera	Halictidae		Lasioglossum	Lasioglossum pavoninum	MNHP
NA	NA	Insecta	Hymenoptera	Halictidae		Lasioglossum	Lasioglossum planatum	MNHP
NA	NA	Insecta	Hymenoptera	Halictidae		Lasioglossum	Lasioglossum prasinogaster	MNHP
NA	NA	Insecta	Hymenoptera	Halictidae		Lasioglossum	Lasioglossum quebecense	MNHP
NA	NA	Insecta	Hymenoptera	Halictidae		Lasioglossum	Lasioglossum pectoraloides	MNHP
NA	NA	Insecta	Hymenoptera	Halictidae		Lasioglossum	Lasioglossum sisymbrii	MNHP
NA	NA	Insecta	Hymenoptera	Halictidae		Lasioglossum	Lasioglossum zephyrus	MNHP
NA	NA	Insecta	Hymenoptera	Halictidae		Lasioglossum	Lasioglossum admirandum	MNHP
NA	NA	Insecta	Hymenoptera	Halictidae		Lasioglossum	Lasioglossum sedi	MNHP
NA	NA	Insecta	Hymenoptera	Halictidae		Lasioglossum	Lasioglossum succinipenne	MNHP
NA	NA	Insecta	Hymenoptera	Halictidae		Lasioglossum	Lasioglossum synthyridis	MNHP
NA	NA	Insecta	Hymenoptera	Halictidae		Lasioglossum	Lasioglossum tegulare	MNHP
NA	NA	Insecta	Hymenoptera	Halictidae		Lasioglossum	Lasioglossum tenax	MNHP
NA	NA	Insecta	Hymenoptera	Halictidae		Lasioglossum	Lasioglossum testaceum	MNHP
NA	NA	Insecta	Hymenoptera	Halictidae		Lasioglossum	Lasioglossum titusi	MNHP
NA	NA	Insecta	Hymenoptera	Halictidae		Lasioglossum	Lasioglossum aliud	MNHP
NA	NA	Insecta	Hymenoptera	Halictidae		Lasioglossum	Lasioglossum aspilurum	MNHP
NA	NA	Insecta	Hymenoptera	Halictidae		Lasioglossum	Lasioglossum ruficorne	MNHP
NA	NA	Insecta	Hymenoptera	Halictidae		Lasioglossum	Lasioglossum caducum	MNHP
NA	NA	Insecta	Hymenoptera	Halictidae		Lasioglossum	Lasioglossum clematisellum	MNHP
NA	NA	Insecta	Hymenoptera	Halictidae		Lasioglossum	Lasioglossum ephialtum	MNHP
NA	NA	Insecta	Hymenoptera	Halictidae		Lasioglossum	Lasioglossum stictaspis	MNHP
NA	NA	Insecta	Hymenoptera	Halictidae		Lasioglossum	Lasioglossum lineatulum	MNHP
NA	NA	Insecta	Hymenoptera	Halictidae		Lasioglossum	Lasioglossum pectorale	MNHP
NA	NA	Insecta	Hymenoptera	Halictidae		Lasioglossum	Lasioglossum pruinosum	MNHP
NA	NA	Insecta	Hymenoptera	Halictidae		Lasioglossum	Lasioglossum timothyi	MNHP
NA	NA	Insecta	Hymenoptera	Halictidae		Lasioglossum	Lasioglossum versans	MNHP
NA	NA	Insecta	Hymenoptera	Halictidae		Lasioglossum	Lasioglossum versatum	MNHP
NA	NA	Insecta	Hymenoptera	Halictidae		Lasioglossum	Lasioglossum vierecki	MNHP
NA	NA	Insecta	Hymenoptera	Halictidae		Lasioglossum	Lasioglossum leucozonium	MNHP
NA	NA	Insecta	Hymenoptera	Halictidae		Lasioglossum	Lasioglossum albohirtum	MNHP
NA	NA	Insecta	Hymenoptera	Halictidae		Lasioglossum	Lasioglossum semicaeruleum	MNHP
NA	NA	Insecta	Hymenoptera	Halictidae		Lasioglossum	Lasioglossum anhypops	MNHP
NA	NA	Insecta	Hymenoptera	Halictidae		Lasioglossum	Lasioglossum lusorium	MNHP
NA	NA	Insecta	Hymenoptera	Halictidae		Lasioglossum	Lasioglossum boreale	MNHP
NA	NA	Insecta	Hymenoptera	Halictidae		Lasioglossum	Lasioglossum aberrans	MNHP
NA	NA	Insecta	Hymenoptera	Halictidae		Lasioglossum	Lasioglossum abundipunctum	MNHP
NA	NA	Insecta	Hymenoptera	Halictidae		Lasioglossum	Lasioglossum athabascense	MNHP
NA	NA	Insecta	Hymenoptera	Halictidae		Lasioglossum	Lasioglossum brunneiventre	MNHP
NA	NA	Insecta	Hymenoptera	Halictidae		Lasioglossum	Lasioglossum ebmerellum	MNHP
NA	NA	Insecta	Hymenoptera	Halictidae		Lasioglossum	Lasioglossum egregium	MNHP
NA	NA	Insecta	Hymenoptera	Halictidae		Lasioglossum	Lasioglossum hudsoniellum	MNHP
NA	NA	Insecta	Hymenoptera	Halictidae		Lasioglossum	Lasioglossum hyalinum	MNHP
NA	NA	Insecta	Hymenoptera	Halictidae		Lasioglossum	Lasioglossum inconditum	MNHP
NA	NA	Insecta	Hymenoptera	Halictidae		Lasioglossum	Lasioglossum kincaidii	MNHP
NA	NA	Insecta	Hymenoptera	Halictidae		Lasioglossum	Lasioglossum heterorhinum	MNHP
NA	NA	Insecta	Hymenoptera	Halictidae		Lasioglossum	Lasioglossum pruinosiforme	MNHP
NA	NA	Insecta	Hymenoptera	Megachilidae		Ashmeadiella	Ashmeadiella californica	MNHP
NA	NA	Insecta	Hymenoptera	Megachilidae		Ashmeadiella	Ashmeadiella pronitens	MNHP
NA	NA	Insecta	Hymenoptera	Megachilidae		Ashmeadiella	Ashmeadiella gillettei	MNHP
NA	NA	Insecta	Hymenoptera	Megachilidae		Ashmeadiella	Ashmeadiella cubiceps	MNHP
NA	NA	Insecta	Hymenoptera	Megachilidae		Ashmeadiella	Ashmeadiella meliloti	MNHP
NA	NA	Insecta	Hymenoptera	Tenthredinidae		Pristiphora	Pristiphora macnabi	MNHP
NA	NA	Insecta	Hymenoptera	Crabronidae		Passaloecus	Passaloecus cuspidatus	MNHP
NA	NA	Insecta	Hymenoptera	Crabronidae		Passaloecus	Passaloecus borealis	MNHP
NA	NA	Insecta	Hymenoptera	Figitidae		Phaenoglyphis	Phaenoglyphis gutierrezi	MNHP
NA	NA	Insecta	Hymenoptera	Apidae		Neolarra	Neolarra verbesinae	MNHP
NA	NA	Insecta	Hymenoptera	Apidae		Melissodes	Melissodes agilis	MNHP
NA	NA	Insecta	Hymenoptera	Apidae		Melissodes	Melissodes bimatris	MNHP
NA	NA	Insecta	Hymenoptera	Apidae		Melissodes	Melissodes communis	MNHP
NA	NA	Insecta	Hymenoptera	Apidae		Melissodes	Melissodes hymenoxidis	MNHP
NA	NA	Insecta	Hymenoptera	Apidae		Melissodes	Melissodes lutulenta	MNHP
NA	NA	Insecta	Hymenoptera	Apidae		Melissodes	Melissodes menuachus	MNHP
NA	NA	Insecta	Hymenoptera	Apidae		Melissodes	Melissodes microsticta	MNHP
NA	NA	Insecta	Hymenoptera	Apidae		Melissodes	Melissodes pallidisignata	MNHP
NA	NA	Insecta	Hymenoptera	Apidae		Melissodes	Melissodes rivalis	MNHP
NA	NA	Insecta	Hymenoptera	Apidae		Melissodes	Melissodes coreopsis	MNHP
NA	NA	Insecta	Hymenoptera	Apidae		Melissodes	Melissodes druriella	MNHP
NA	NA	Insecta	Hymenoptera	Apidae		Melissodes	Melissodes nivea	MNHP
NA	NA	Insecta	Hymenoptera	Apidae		Melissodes	Melissodes desponsa	MNHP
NA	NA	Insecta	Hymenoptera	Apidae		Melissodes	Melissodes confusa	MNHP
NA	NA	Insecta	Hymenoptera	Apidae		Melissodes	Melissodes lupina	MNHP
NA	NA	Insecta	Hymenoptera	Apidae		Melissodes	Melissodes perlusa	MNHP
NA	NA	Insecta	Hymenoptera	Apidae		Melissodes	Melissodes utahensis	MNHP
NA	NA	Insecta	Hymenoptera	Apidae		Melissodes	Melissodes composita	MNHP
NA	NA	Insecta	Hymenoptera	Apidae		Melissodes	Melissodes metenua	MNHP
NA	NA	Insecta	Hymenoptera	Apidae		Melissodes	Melissodes bicoloratus	MNHP
NA	NA	Insecta	Hymenoptera	Apidae		Melissodes	Melissodes humilior	MNHP
NA	NA	Insecta	Hymenoptera	Apidae		Melissodes	Melissodes perpolitus	MNHP
NA	NA	Insecta	Hymenoptera	Apidae		Habropoda	Habropoda cineraria	MNHP
NA	NA	Insecta	Hymenoptera	Crabronidae		Bicyrtes	Bicyrtes ventralis	MNHP
NA	NA	Insecta	Hymenoptera	Colletidae		Hylaeus	Hylaeus affinis	MNHP
NA	NA	Insecta	Hymenoptera	Colletidae		Hylaeus	Hylaeus mesillae	MNHP
NA	NA	Insecta	Hymenoptera	Colletidae		Hylaeus	Hylaeus modestus	MNHP
NA	NA	Insecta	Hymenoptera	Colletidae		Hylaeus	Hylaeus rudbeckiae	MNHP
NA	NA	Insecta	Hymenoptera	Colletidae		Hylaeus	Hylaeus verticalis	MNHP
NA	NA	Insecta	Hymenoptera	Colletidae		Hylaeus	Hylaeus basalis	MNHP
NA	NA	Insecta	Hymenoptera	Colletidae		Hylaeus	Hylaeus wootoni	MNHP
NA	NA	Insecta	Hymenoptera	Colletidae		Hylaeus	Hylaeus leptocephalus	MNHP
NA	NA	Insecta	Hymenoptera	Colletidae		Hylaeus	Hylaeus episcopalis	MNHP
NA	NA	Insecta	Hymenoptera	Colletidae		Hylaeus	Hylaeus coloradensis	MNHP
NA	NA	Insecta	Hymenoptera	Colletidae		Hylaeus	Hylaeus nevadensis	MNHP
NA	NA	Insecta	Hymenoptera	Colletidae		Hylaeus	Hylaeus granulatus	MNHP
NA	NA	Insecta	Hymenoptera	Colletidae		Colletes	Colletes consors	MNHP
NA	NA	Insecta	Hymenoptera	Colletidae		Colletes	Colletes hyalinus	MNHP
NA	NA	Insecta	Hymenoptera	Colletidae		Colletes	Colletes simulans	MNHP
NA	NA	Insecta	Hymenoptera	Colletidae		Colletes	Colletes fulgidus	MNHP
NA	NA	Insecta	Hymenoptera	Colletidae		Colletes	Colletes nigrifrons	MNHP
NA	NA	Insecta	Hymenoptera	Colletidae		Colletes	Colletes phaceliae	MNHP
NA	NA	Insecta	Hymenoptera	Colletidae		Colletes	Colletes lutzi	MNHP
NA	NA	Insecta	Hymenoptera	Megachilidae		Stelis	Stelis callura	MNHP
NA	NA	Insecta	Hymenoptera	Megachilidae		Stelis	Stelis montana	MNHP
NA	NA	Insecta	Hymenoptera	Megachilidae		Stelis	Stelis lateralis	MNHP
NA	NA	Insecta	Hymenoptera	Megachilidae		Stelis	Stelis ashmeadiellae	MNHP
NA	NA	Insecta	Hymenoptera	Megachilidae		Stelis	Stelis calliphorina	MNHP
NA	NA	Insecta	Hymenoptera	Megachilidae		Stelis	Stelis carnifex	MNHP
NA	NA	Insecta	Hymenoptera	Megachilidae		Stelis	Stelis elegans	MNHP
NA	NA	Insecta	Hymenoptera	Megachilidae		Stelis	Stelis foederalis	MNHP
NA	NA	Insecta	Hymenoptera	Megachilidae		Stelis	Stelis monticola	MNHP
NA	NA	Insecta	Hymenoptera	Megachilidae		Stelis	Stelis nitida	MNHP
NA	NA	Insecta	Hymenoptera	Megachilidae		Stelis	Stelis occidentalis	MNHP
NA	NA	Insecta	Hymenoptera	Megachilidae		Stelis	Stelis permaculata	MNHP
NA	NA	Insecta	Hymenoptera	Megachilidae		Stelis	Stelis subemarginata	MNHP
NA	NA	Insecta	Hymenoptera	Megachilidae		Stelis	Stelis holocyanea	MNHP
NA	NA	Insecta	Hymenoptera	Megachilidae		Stelis	Stelis subcaerulea	MNHP
NA	NA	Insecta	Hymenoptera	Apidae		Triepeolus	Triepeolus helianthi	MNHP
NA	NA	Insecta	Hymenoptera	Apidae		Triepeolus	Triepeolus paenepectoralis	MNHP
NA	NA	Insecta	Hymenoptera	Apidae		Triepeolus	Triepeolus texanus	MNHP
NA	NA	Insecta	Hymenoptera	Apidae		Triepeolus	Triepeolus utahensis	MNHP
NA	NA	Insecta	Hymenoptera	Apidae		Triepeolus	Triepeolus micropygius	MNHP
NA	NA	Insecta	Hymenoptera	Crabronidae		Crabro	Crabro conspicuous	MNHP
NA	NA	Insecta	Hymenoptera	Crabronidae		Crabro	Crabro florissantensis	MNHP
NA	NA	Insecta	Hymenoptera	Crabronidae		Crabro	Crabro latipes	MNHP
NA	NA	Insecta	Hymenoptera	Crabronidae		Diodontus	Diodontus argentinae	MNHP
NA	NA	Insecta	Hymenoptera	Crabronidae		Diodontus	Diodontus virginianus	MNHP
NA	NA	Insecta	Hymenoptera	Crabronidae		Solierella	Solierella albipes	MNHP
NA	NA	Insecta	Hymenoptera	Crabronidae		Solierella	Solierella sayi	MNHP
NA	NA	Insecta	Hymenoptera	Crabronidae		Solierella	Solierella plenoculoides	MNHP
NA	NA	Insecta	Hymenoptera	Ichneumonidae		Buathra	Buathra laborator	MNHP
NA	NA	Insecta	Hymenoptera	Megachilidae		Osmia	Osmia lignaria	MNHP
NA	NA	Insecta	Hymenoptera	Megachilidae		Osmia	Osmia integra	MNHP
NA	NA	Insecta	Hymenoptera	Megachilidae		Osmia	Osmia subaustralis	MNHP
NA	NA	Insecta	Hymenoptera	Megachilidae		Osmia	Osmia bucephala	MNHP
NA	NA	Insecta	Hymenoptera	Megachilidae		Osmia	Osmia nigriventris	MNHP
NA	NA	Insecta	Hymenoptera	Megachilidae		Osmia	Osmia malina	MNHP
NA	NA	Insecta	Hymenoptera	Megachilidae		Osmia	Osmia marginata	MNHP
NA	NA	Insecta	Hymenoptera	Megachilidae		Osmia	Osmia melanopleura	MNHP
NA	NA	Insecta	Hymenoptera	Megachilidae		Osmia	Osmia nemoris	MNHP
NA	NA	Insecta	Hymenoptera	Megachilidae		Osmia	Osmia obliqua	MNHP
NA	NA	Insecta	Hymenoptera	Megachilidae		Osmia	Osmia odontogaster	MNHP
NA	NA	Insecta	Hymenoptera	Megachilidae		Osmia	Osmia tarsata	MNHP
NA	NA	Insecta	Hymenoptera	Megachilidae		Osmia	Osmia simillima	MNHP
NA	NA	Insecta	Hymenoptera	Megachilidae		Osmia	Osmia texana	MNHP
NA	NA	Insecta	Hymenoptera	Megachilidae		Osmia	Osmia pentstemonis	MNHP
NA	NA	Insecta	Hymenoptera	Megachilidae		Osmia	Osmia pikei	MNHP
NA	NA	Insecta	Hymenoptera	Megachilidae		Osmia	Osmia pusilla	MNHP
NA	NA	Insecta	Hymenoptera	Megachilidae		Osmia	Osmia raritatis	MNHP
NA	NA	Insecta	Hymenoptera	Megachilidae		Osmia	Osmia sanctaerosae	MNHP
NA	NA	Insecta	Hymenoptera	Megachilidae		Osmia	Osmia sculleni	MNHP
NA	NA	Insecta	Hymenoptera	Megachilidae		Osmia	Osmia sedula	MNHP
NA	NA	Insecta	Hymenoptera	Megachilidae		Osmia	Osmia unca	MNHP
NA	NA	Insecta	Hymenoptera	Megachilidae		Osmia	Osmia atriventris	MNHP
NA	NA	Insecta	Hymenoptera	Megachilidae		Osmia	Osmia inermis	MNHP
NA	NA	Insecta	Hymenoptera	Megachilidae		Osmia	Osmia proxima	MNHP
NA	NA	Insecta	Hymenoptera	Megachilidae		Osmia	Osmia ednae	MNHP
NA	NA	Insecta	Hymenoptera	Megachilidae		Osmia	Osmia bella	MNHP
NA	NA	Insecta	Hymenoptera	Megachilidae		Osmia	Osmia tersula	MNHP
NA	NA	Insecta	Hymenoptera	Megachilidae		Osmia	Osmia coloradensis	MNHP
NA	NA	Insecta	Hymenoptera	Megachilidae		Osmia	Osmia giliarum	MNHP
NA	NA	Insecta	Hymenoptera	Megachilidae		Osmia	Osmia grindeliae	MNHP
NA	NA	Insecta	Hymenoptera	Megachilidae		Osmia	Osmia hendersoni	MNHP
NA	NA	Insecta	Hymenoptera	Megachilidae		Osmia	Osmia longula	MNHP
NA	NA	Insecta	Hymenoptera	Megachilidae		Osmia	Osmia montana	MNHP
NA	NA	Insecta	Hymenoptera	Megachilidae		Osmia	Osmia nanula	MNHP
NA	NA	Insecta	Hymenoptera	Megachilidae		Osmia	Osmia nifoata	MNHP
NA	NA	Insecta	Hymenoptera	Megachilidae		Osmia	Osmia paradisica	MNHP
NA	NA	Insecta	Hymenoptera	Megachilidae		Osmia	Osmia tristella	MNHP
NA	NA	Insecta	Hymenoptera	Megachilidae		Osmia	Osmia aquilonaria	MNHP
NA	NA	Insecta	Hymenoptera	Megachilidae		Osmia	Osmia bruneri	MNHP
NA	NA	Insecta	Hymenoptera	Megachilidae		Osmia	Osmia atrocyanea	MNHP
NA	NA	Insecta	Hymenoptera	Megachilidae		Osmia	Osmia albolateralis	MNHP
NA	NA	Insecta	Hymenoptera	Megachilidae		Osmia	Osmia austromaritima	MNHP
NA	NA	Insecta	Hymenoptera	Megachilidae		Osmia	Osmia calla	MNHP
NA	NA	Insecta	Hymenoptera	Megachilidae		Osmia	Osmia cobaltina	MNHP
NA	NA	Insecta	Hymenoptera	Megachilidae		Osmia	Osmia cyaneonitens	MNHP
NA	NA	Insecta	Hymenoptera	Megachilidae		Osmia	Osmia dakotensis	MNHP
NA	NA	Insecta	Hymenoptera	Megachilidae		Osmia	Osmia densa	MNHP
NA	NA	Insecta	Hymenoptera	Megachilidae		Osmia	Osmia exigua	MNHP
NA	NA	Insecta	Hymenoptera	Megachilidae		Osmia	Osmia inurbana	MNHP
NA	NA	Insecta	Hymenoptera	Megachilidae		Osmia	Osmia iridis	MNHP
NA	NA	Insecta	Hymenoptera	Megachilidae		Anthidium	Anthidium placitum	MNHP
NA	NA	Insecta	Hymenoptera	Megachilidae		Anthidium	Anthidium porterae	MNHP
NA	NA	Insecta	Hymenoptera	Megachilidae		Anthidium	Anthidium tenuiflorae	MNHP
NA	NA	Insecta	Hymenoptera	Megachilidae		Anthidium	Anthidium manicatum	MNHP
NA	NA	Insecta	Hymenoptera	Megachilidae		Anthidium	Anthidium clypeodentatum	MNHP
NA	NA	Insecta	Hymenoptera	Megachilidae		Anthidium	Anthidium mormonum	MNHP
NA	NA	Insecta	Hymenoptera	Megachilidae		Anthidium	Anthidium formosum	MNHP
NA	NA	Insecta	Hymenoptera	Megachilidae		Anthidium	Anthidium atrifrons	MNHP
NA	NA	Insecta	Hymenoptera	Megachilidae		Atoposmia	Atoposmia abjecta	MNHP
NA	NA	Insecta	Hymenoptera	Megachilidae		Atoposmia	Atoposmia elongata	MNHP
NA	NA	Insecta	Hymenoptera	Andrenidae		Calliopsis	Calliopsis andreniformis	MNHP
NA	NA	Insecta	Hymenoptera	Andrenidae		Calliopsis	Calliopsis chlorops	MNHP
NA	NA	Insecta	Hymenoptera	Andrenidae		Calliopsis	Calliopsis coloradensis	MNHP
NA	NA	Insecta	Hymenoptera	Andrenidae		Calliopsis	Calliopsis personata	MNHP
NA	NA	Insecta	Hymenoptera	Andrenidae		Calliopsis	Calliopsis scitula	MNHP
NA	NA	Insecta	Hymenoptera	Andrenidae		Calliopsis	Calliopsis xenus	MNHP
NA	NA	Insecta	Hymenoptera	Megachilidae		Hoplitis	Hoplitis fulgida	MNHP
NA	NA	Insecta	Hymenoptera	Megachilidae		Hoplitis	Hoplitis pilosifrons	MNHP
NA	NA	Insecta	Hymenoptera	Megachilidae		Hoplitis	Hoplitis spoliata	MNHP
NA	NA	Insecta	Hymenoptera	Megachilidae		Hoplitis	Hoplitis louisae	MNHP
NA	NA	Insecta	Hymenoptera	Megachilidae		Hoplitis	Hoplitis robusta	MNHP
NA	NA	Insecta	Hymenoptera	Megachilidae		Hoplitis	Hoplitis sambuci	MNHP
NA	NA	Insecta	Hymenoptera	Apidae		Melecta	Melecta thoracica	MNHP
NA	NA	Insecta	Hymenoptera	Megachilidae		Megachile	Megachile centuncularis	MNHP
NA	NA	Insecta	Hymenoptera	Megachilidae		Megachile	Megachile frigida	MNHP
NA	NA	Insecta	Hymenoptera	Megachilidae		Megachile	Megachile inermis	MNHP
NA	NA	Insecta	Hymenoptera	Megachilidae		Megachile	Megachile melanophaea	MNHP
NA	NA	Insecta	Hymenoptera	Megachilidae		Megachile	Megachile parallela	MNHP
NA	NA	Insecta	Hymenoptera	Megachilidae		Megachile	Megachile nevadensis	MNHP
NA	NA	Insecta	Hymenoptera	Megachilidae		Megachile	Megachile pascoensis	MNHP
NA	NA	Insecta	Hymenoptera	Megachilidae		Megachile	Megachile policaris	MNHP
NA	NA	Insecta	Hymenoptera	Megachilidae		Megachile	Megachile perihirta	MNHP
NA	NA	Insecta	Hymenoptera	Megachilidae		Megachile	Megachile relativa	MNHP
NA	NA	Insecta	Hymenoptera	Megachilidae		Megachile	Megachile subnigra	MNHP
NA	NA	Insecta	Hymenoptera	Megachilidae		Megachile	Megachile wheeleri	MNHP
NA	NA	Insecta	Hymenoptera	Megachilidae		Megachile	Megachile campanulae	MNHP
NA	NA	Insecta	Hymenoptera	Megachilidae		Megachile	Megachile texana	MNHP
NA	NA	Insecta	Hymenoptera	Megachilidae		Megachile	Megachile cleomis	MNHP
NA	NA	Insecta	Hymenoptera	Megachilidae		Megachile	Megachile rotundata	MNHP
NA	NA	Insecta	Hymenoptera	Megachilidae		Megachile	Megachile montivaga	MNHP
NA	NA	Insecta	Hymenoptera	Megachilidae		Megachile	Megachile dakotensis	MNHP
NA	NA	Insecta	Hymenoptera	Megachilidae		Megachile	Megachile inimica	MNHP
NA	NA	Insecta	Hymenoptera	Megachilidae		Megachile	Megachile fortis	MNHP
NA	NA	Insecta	Hymenoptera	Megachilidae		Megachile	Megachile latimanus	MNHP
NA	NA	Insecta	Hymenoptera	Megachilidae		Megachile	Megachile anograe	MNHP
NA	NA	Insecta	Hymenoptera	Megachilidae		Megachile	Megachile apicalis	MNHP
NA	NA	Insecta	Hymenoptera	Megachilidae		Megachile	Megachile casadae	MNHP
NA	NA	Insecta	Hymenoptera	Megachilidae		Megachile	Megachile circumcincta	MNHP
NA	NA	Insecta	Hymenoptera	Megachilidae		Megachile	Megachile coquilletti	MNHP
NA	NA	Insecta	Hymenoptera	Megachilidae		Megachile	Megachile dentitarsus	MNHP
NA	NA	Insecta	Hymenoptera	Megachilidae		Megachile	Megachile fidelis	MNHP
NA	NA	Insecta	Hymenoptera	Megachilidae		Megachile	Megachile gentilis	MNHP
NA	NA	Insecta	Hymenoptera	Megachilidae		Megachile	Megachile lapponica	MNHP
NA	NA	Insecta	Hymenoptera	Megachilidae		Megachile	Megachile lippiae	MNHP
NA	NA	Insecta	Hymenoptera	Megachilidae		Megachile	Megachile manifesta	MNHP
NA	NA	Insecta	Hymenoptera	Megachilidae		Megachile	Megachile mellitarsis	MNHP
NA	NA	Insecta	Hymenoptera	Megachilidae		Megachile	Megachile sublaurita	MNHP
NA	NA	Insecta	Hymenoptera	Megachilidae		Megachile	Megachile brevis	MNHP
NA	NA	Insecta	Hymenoptera	Megachilidae		Megachile	Megachile mendica	MNHP
NA	NA	Insecta	Hymenoptera	Crabronidae		Stizoides	Stizoides renicinctus	MNHP
NA	NA	Insecta	Hymenoptera	Megachilidae		Dianthidium	Dianthidium pudicum	MNHP
NA	NA	Insecta	Hymenoptera	Megachilidae		Dianthidium	Dianthidium ulkei	MNHP
NA	NA	Insecta	Hymenoptera	Megachilidae		Dianthidium	Dianthidium curvatum	MNHP
NA	NA	Insecta	Hymenoptera	Megachilidae		Dianthidium	Dianthidium subparvum	MNHP
NA	NA	Insecta	Hymenoptera	Megachilidae		Dianthidium	Dianthidium singulare	MNHP
NA	NA	Insecta	Hymenoptera	Megachilidae		Dianthidium	Dianthidium cressonii	MNHP
NA	NA	Insecta	Hymenoptera	Megachilidae		Dianthidium	Dianthidium heterulkei	MNHP
NA	NA	Insecta	Hymenoptera	Andrenidae		Pseudopanurgus	Pseudopanurgus didirupa	MNHP
NA	NA	Insecta	Hymenoptera	Andrenidae		Pseudopanurgus	Pseudopanurgus innuptus	MNHP
NA	NA	Insecta	Hymenoptera	Andrenidae		Pseudopanurgus	Pseudopanurgus piercei	MNHP
NA	NA	Insecta	Hymenoptera	Andrenidae		Pseudopanurgus	Pseudopanurgus irregularis	MNHP
NA	NA	Insecta	Hymenoptera	Andrenidae		Pseudopanurgus	Pseudopanurgus aethiops	MNHP
NA	NA	Insecta	Hymenoptera	Apidae		Eucera	Eucera hamata	MNHP
NA	NA	Insecta	Hymenoptera	Apidae		Eucera	Eucera frater	MNHP
NA	NA	Insecta	Hymenoptera	Apidae		Eucera	Eucera fulvitarsis	MNHP
NA	NA	Insecta	Hymenoptera	Apidae		Eucera	Eucera edwardsii	MNHP
NA	NA	Insecta	Hymenoptera	Apidae		Eucera	Eucera hurdi	MNHP
NA	NA	Insecta	Hymenoptera	Apidae		Eucera	Eucera speciosa	MNHP
NA	NA	Insecta	Hymenoptera	Apidae		Eucera	Eucera actuosa	MNHP
NA	NA	Insecta	Hymenoptera	Apidae		Eucera	Eucera aragalli	MNHP
NA	NA	Insecta	Hymenoptera	Apidae		Peponapis	Peponapis pruinosa	MNHP
NA	NA	Insecta	Hymenoptera	Apidae		Brachymelecta	Brachymelecta californica	MNHP
NA	NA	Insecta	Hymenoptera	Apidae		Holcopasites	Holcopasites calliopsidis	MNHP
NA	NA	Insecta	Hymenoptera	Apidae		Holcopasites	Holcopasites pulchellus	MNHP
NA	NA	Insecta	Hymenoptera	Apidae		Holcopasites	Holcopasites stevensi	MNHP
NA	NA	Insecta	Hymenoptera	Apidae		Epeolus	Epeolus scutellaris	MNHP
NA	NA	Insecta	Hymenoptera	Apidae		Epeolus	Epeolus americanus	MNHP
NA	NA	Insecta	Hymenoptera	Apidae		Epeolus	Epeolus compactus	MNHP
NA	NA	Insecta	Hymenoptera	Apidae		Epeolus	Epeolus minimus	MNHP
NA	NA	Insecta	Hymenoptera	Apidae		Epeolus	Epeolus olympiellus	MNHP
NA	NA	Insecta	Hymenoptera	Apidae		Epeolus	Epeolus novomexicanus	MNHP
NA	NA	Insecta	Hymenoptera	Apidae		Nomada	Nomada articulata	MNHP
NA	NA	Insecta	Hymenoptera	Apidae		Nomada	Nomada texana	MNHP
NA	NA	Insecta	Hymenoptera	Apidae		Nomada	Nomada scita	MNHP
NA	NA	Insecta	Hymenoptera	Apidae		Nomada	Nomada edwardsii	MNHP
NA	NA	Insecta	Hymenoptera	Apidae		Nomada	Nomada perbella	MNHP
NA	NA	Insecta	Hymenoptera	Apidae		Nomada	Nomada citrina	MNHP
NA	NA	Insecta	Hymenoptera	Apidae		Nomada	Nomada grayi	MNHP
NA	NA	Insecta	Hymenoptera	Apidae		Nomada	Nomada ultima	MNHP
NA	NA	Insecta	Hymenoptera	Apidae		Ceratina	Ceratina calcarata	MNHP
NA	NA	Insecta	Hymenoptera	Halictidae		Augochlora	Augochlora pura	MNHP
NA	NA	Insecta	Hymenoptera	Halictidae		Augochlorella	Augochlorella aurata	MNHP
NA	NA	Insecta	Hymenoptera	Halictidae		Agapostemon	Agapostemon splendens	MNHP
NA	NA	Insecta	Hymenoptera	Halictidae		Agapostemon	Agapostemon angelicus	MNHP
NA	NA	Insecta	Hymenoptera	Halictidae		Agapostemon	Agapostemon coloradinus	MNHP
NA	NA	Insecta	Hymenoptera	Halictidae		Agapostemon	Agapostemon femoratus	MNHP
NA	NA	Insecta	Hymenoptera	Halictidae		Agapostemon	Agapostemon melliventris	MNHP
NA	NA	Insecta	Hymenoptera	Halictidae		Agapostemon	Agapostemon obliquus	MNHP
NA	NA	Insecta	Hymenoptera	Halictidae		Sphecodes	Sphecodes pecosensis	MNHP
NA	NA	Insecta	Hymenoptera	Halictidae		Nomia	Nomia melanderi	MNHP
NA	NA	Insecta	Hymenoptera	Halictidae		Nomia	Nomia universitatis	MNHP
NA	NA	Insecta	Hymenoptera	Megachilidae		Anthidiellum	Anthidiellum notatum	MNHP
NA	NA	Insecta	Hymenoptera	Megachilidae		Coelioxys	Coelioxys banksi	MNHP
NA	NA	Insecta	Hymenoptera	Megachilidae		Coelioxys	Coelioxys funeraria	MNHP
NA	NA	Insecta	Hymenoptera	Megachilidae		Coelioxys	Coelioxys octodentata	MNHP
NA	NA	Insecta	Hymenoptera	Megachilidae		Coelioxys	Coelioxys porterae	MNHP
NA	NA	Insecta	Hymenoptera	Megachilidae		Coelioxys	Coelioxys sayi	MNHP
NA	NA	Insecta	Hymenoptera	Megachilidae		Coelioxys	Coelioxys modesta	MNHP
NA	NA	Insecta	Hymenoptera	Megachilidae		Coelioxys	Coelioxys alternata	MNHP
NA	NA	Insecta	Hymenoptera	Megachilidae		Coelioxys	Coelioxys edita	MNHP
NA	NA	Insecta	Hymenoptera	Megachilidae		Coelioxys	Coelioxys grindeliae	MNHP
NA	NA	Insecta	Hymenoptera	Megachilidae		Coelioxys	Coelioxys moesta	MNHP
NA	NA	Insecta	Hymenoptera	Megachilidae		Coelioxys	Coelioxys sodalis	MNHP
NA	NA	Insecta	Hymenoptera	Megachilidae		Coelioxys	Coelioxys gilensis	MNHP
NA	NA	Insecta	Hymenoptera	Megachilidae		Coelioxys	Coelioxys hirsutissima	MNHP
NA	NA	Insecta	Hymenoptera	Megachilidae		Heriades	Heriades carinata	MNHP
NA	NA	Insecta	Hymenoptera	Megachilidae		Heriades	Heriades variolosus	MNHP
NA	NA	Insecta	Hymenoptera	Megachilidae		Heriades	Heriades cressoni	MNHP
NA	NA	Insecta	Hymenoptera	Megachilidae		Dioxys	Dioxys pomonae	MNHP
NA	NA	Insecta	Hymenoptera	Megachilidae		Dioxys	Dioxys producta	MNHP
NA	NA	Insecta	Hymenoptera	Ichneumonidae		Diplazon	Diplazon laetatorius	MNHP
NA	NA	Insecta	Hymenoptera	Tenthredinidae		Dolerus	Dolerus elderi	MNHP
NA	NA	Insecta	Hymenoptera	Tenthredinidae		Dolerus	Dolerus aprilis	MNHP
NA	NA	Insecta	Hymenoptera	Vespidae		Eumenes	Eumenes crucifera	MNHP
NA	NA	Insecta	Hymenoptera	Vespidae		Eumenes	Eumenes bollii	MNHP
NA	NA	Insecta	Hymenoptera	Vespidae		Eumenes	Eumenes consobrinus	MNHP
NA	NA	Insecta	Hymenoptera	Vespidae		Eumenes	Eumenes fraternus	MNHP
NA	NA	Insecta	Hymenoptera	Vespidae		Eumenes	Eumenes verticalis	MNHP
NA	NA	Insecta	Hymenoptera	Chrysididae		Omalus	Omalus aeneus	MNHP
NA	NA	Insecta	Hymenoptera	Eulophidae		Melittobia	Melittobia chalybii	MNHP
NA	NA	Insecta	Hymenoptera	Tenthredinidae		Euura	Euura bozemani	MNHP
NA	NA	Insecta	Hymenoptera	Tenthredinidae		Rhogogaster	Rhogogaster californica	MNHP
NA	NA	Insecta	Hymenoptera	Sphecidae		Sphex	Sphex ichneumoneus	MNHP
NA	NA	Insecta	Hymenoptera	Cimbicidae		Trichiosoma	Trichiosoma triangulum	MNHP
NA	NA	Insecta	Hymenoptera	Andrenidae		Panurginus	Panurginus beardsleyi	MNHP
NA	NA	Insecta	Hymenoptera	Andrenidae		Panurginus	Panurginus cressoniellus	MNHP
NA	NA	Insecta	Hymenoptera	Vespidae		Mischocyttarus	Mischocyttarus flavitarsis	MNHP
NA	NA	Insecta	Hymenoptera	Vespidae		Pseudepipona	Pseudepipona herrichii	MNHP
NA	NA	Insecta	Hymenoptera	Vespidae		Pseudomasaris	Pseudomasaris vespoides	MNHP
NA	NA	Insecta	Hymenoptera	Cynipidae		Disholcaspis	Disholcaspis quercusmamma	MNHP
NA	NA	Insecta	Hymenoptera	Tenthredinidae		Caliroa	Caliroa cerasi	MNHP
NA	NA	Insecta	Hymenoptera	Apidae		Neopasites	Neopasites fulviventris	MNHP
NA	NA	Insecta	Hymenoptera	Pompilidae		Episyron	Episyron quinquenotatus	MNHP
NA	NA	Insecta	Hymenoptera	Sphecidae		Chlorion	Chlorion aerarium	MNHP
NA	NA	Insecta	Hymenoptera	Cynipidae		Acraspis	Acraspis macrocarpae	MNHP
NA	NA	Insecta	Hymenoptera	Crabronidae		Pemphredon	Pemphredon inornata	MNHP
NA	NA	Insecta	Hymenoptera	Crabronidae		Clitemnestra	Clitemnestra bipunctata	MNHP
NA	NA	Insecta	Hymenoptera	Crabronidae		Spilomena	Spilomena foxii	MNHP
NA	NA	Insecta	Hymenoptera	Ichneumonidae		Patrocloides	Patrocloides montanus	MNHP
NA	NA	Insecta	Hymenoptera	Ichneumonidae		Spilopteron	Spilopteron vicinum	MNHP
NA	NA	Insecta	Hymenoptera	Crabronidae		Alysson	Alysson triangulifer	MNHP
NA	NA	Insecta	Hymenoptera	Crabronidae		Belomicrus	Belomicrus forbesii	MNHP
NA	NA	Insecta	Hymenoptera	Crabronidae		Oxybelus	Oxybelus uniglumis	MNHP
NA	NA	Insecta	Hymenoptera	Crabronidae		Oxybelus	Oxybelus emarginatus	MNHP
NA	NA	Insecta	Hymenoptera	Chrysididae		Hedychrum	Hedychrum spiloventer	MNHP
NA	NA	Insecta	Blattodea	Rhinotermitidae		Reticulitermes	Reticulitermes tibialis	MNHP
NA	NA	Insecta	Dermaptera	Forficulidae		Forficula	Forficula auricularia	MNHP
NA	NA	Insecta	Diptera	Tachinidae		Phytomyptera	Phytomyptera amplicornis	MNHP
NA	NA	Insecta	Diptera	Simuliidae		Ectemnia	Ectemnia invenusta	MNHP
NA	NA	Insecta	Diptera	Asilidae		Cophura	Cophura vitripennis	MNHP
NA	NA	Insecta	Diptera	Asilidae		Albibarbefferia	Albibarbefferia albibarbis	MNHP
NA	NA	Insecta	Diptera	Asilidae		Pogonioefferia	Pogonioefferia bicaudata	MNHP
NA	NA	Insecta	Diptera	Asilidae		Pogonioefferia	Pogonioefferia helenae	MNHP
NA	NA	Insecta	Diptera	Asilidae		Pogonioefferia	Pogonioefferia staminea	MNHP
NA	NA	Insecta	Diptera	Asilidae		Carinefferia	Carinefferia costalis	MNHP
NA	NA	Insecta	Diptera	Asilidae		Pogonioefferia	Pogonioefferia benedicti	MNHP
NA	NA	Insecta	Diptera	Asilidae		Carinefferia	Carinefferia latruncula	MNHP
NA	NA	Insecta	Diptera	Tabanidae		Chrysops	Chrysops ater	MNHP
NA	NA	Insecta	Diptera	Tabanidae		Chrysops	Chrysops discalis	MNHP
NA	NA	Insecta	Diptera	Tabanidae		Chrysops	Chrysops excitans	MNHP
NA	NA	Insecta	Diptera	Tabanidae		Chrysops	Chrysops fulvaster	MNHP
NA	NA	Insecta	Diptera	Tabanidae		Chrysops	Chrysops furcatus	MNHP
NA	NA	Insecta	Diptera	Tabanidae		Chrysops	Chrysops mitis	MNHP
NA	NA	Insecta	Diptera	Tabanidae		Chrysops	Chrysops noctifer	MNHP
NA	NA	Insecta	Diptera	Tabanidae		Haematopota	Haematopota americana	MNHP
NA	NA	Insecta	Diptera	Syrphidae		Microdon	Microdon albicomatus	MNHP
NA	NA	Insecta	Diptera	Syrphidae		Microdon	Microdon globosus	MNHP
NA	NA	Insecta	Diptera	Syrphidae		Microdon	Microdon piperi	MNHP
NA	NA	Insecta	Diptera	Syrphidae		Omegasyrphus	Omegasyrphus coarctatus	MNHP
NA	NA	Insecta	Diptera	Tachinidae		Gaediopsis	Gaediopsis setosa	MNHP
NA	NA	Insecta	Diptera	Limoniidae		Limonia	Limonia triphaea	MNHP
NA	NA	Insecta	Diptera	Chironomidae		Cricotopus	Cricotopus bicinctus	MNHP
NA	NA	Insecta	Diptera	Chironomidae		Cricotopus	Cricotopus nostocicola	MNHP
NA	NA	Insecta	Diptera	Chironomidae		Cricotopus	Cricotopus trifascia	MNHP
NA	NA	Insecta	Diptera	Chironomidae		Cricotopus	Cricotopus flavocinctus	MNHP
NA	NA	Insecta	Diptera	Chironomidae		Cricotopus	Cricotopus tremulus	MNHP
NA	NA	Insecta	Diptera	Oreoleptidae		Oreoleptis	Oreoleptis torrenticola	MNHP
NA	NA	Insecta	Diptera	Chironomidae		Zavrelia	Zavrelia pentatoma	MNHP
NA	NA	Insecta	Diptera	Chironomidae		Tvetenia	Tvetenia bavarica	MNHP
NA	NA	Insecta	Diptera	Chironomidae		Tvetenia	Tvetenia vitracies	MNHP
NA	NA	Insecta	Diptera	Chironomidae		Tvetenia	Tvetenia discoloripes	MNHP
NA	NA	Insecta	Diptera	Chironomidae		Tribelos	Tribelos jucundus	MNHP
NA	NA	Insecta	Diptera	Chironomidae		Potthastia	Potthastia gaedii	MNHP
NA	NA	Insecta	Diptera	Chironomidae		Potthastia	Potthastia longimanus	MNHP
NA	NA	Insecta	Diptera	Chironomidae		Paralauterborniella	Paralauterborniella nigrohalteralis	MNHP
NA	NA	Insecta	Diptera	Chironomidae		Orthocladius	Orthocladius lignicola	MNHP
NA	NA	Insecta	Diptera	Chironomidae		Orthocladius	Orthocladius annectens	MNHP
NA	NA	Insecta	Diptera	Chironomidae		Orthocladius	Orthocladius rivulorum	MNHP
NA	NA	Insecta	Diptera	Chironomidae		Orthocladius	Orthocladius rivicola	MNHP
NA	NA	Insecta	Diptera	Chironomidae		Orthocladius	Orthocladius robacki	MNHP
NA	NA	Insecta	Diptera	Chironomidae		Eukiefferiella	Eukiefferiella brehmi	MNHP
NA	NA	Insecta	Diptera	Chironomidae		Eukiefferiella	Eukiefferiella devonica	MNHP
NA	NA	Insecta	Diptera	Chironomidae		Eukiefferiella	Eukiefferiella gracei	MNHP
NA	NA	Insecta	Diptera	Chironomidae		Eukiefferiella	Eukiefferiella pseudomontana	MNHP
NA	NA	Insecta	Diptera	Chironomidae		Heterotrissocladius	Heterotrissocladius marcidus	MNHP
NA	NA	Insecta	Diptera	Chironomidae		Heterotrissocladius	Heterotrissocladius oliveri	MNHP
NA	NA	Insecta	Diptera	Athericidae		Atherix	Atherix pachypus	MNHP
NA	NA	Insecta	Diptera	Athericidae		Atherix	Atherix variegata	MNHP
NA	NA	Insecta	Diptera	Chironomidae		Boreochlus	Boreochlus persimilis	MNHP
NA	NA	Insecta	Mantodea	Mantidae		Litaneutria	Litaneutria minor	MNHP
NA	NA	Insecta	Mantodea	Mantidae		Litaneutria	Litaneutria skinneri	MNHP
NA	NA	Insecta	Mecoptera	Boreidae		Boreus	Boreus californicus	MNHP
NA	NA	Insecta	Megaloptera	Sialidae		Sialis	Sialis hamata	MNHP
NA	NA	Insecta	Megaloptera	Sialidae		Sialis	Sialis velata	MNHP
NA	NA	Insecta	Neuroptera	Polystoechotidae		Polystoechotes	Polystoechotes punctatus	MNHP
NA	NA	Insecta	Neuroptera	Mantispidae		Dicromantispa	Dicromantispa sayi	MNHP
NA	NA	Insecta	Neuroptera	Chrysopidae		Chrysoperla	Chrysoperla carnea	MNHP
NA	NA	Insecta	Neuroptera	Chrysopidae		Chrysopa	Chrysopa coloradensis	MNHP
NA	NA	Insecta	Neuroptera	Hemerobiidae		Micromus	Micromus variolosus	MNHP
NA	NA	Insecta	Neuroptera	Hemerobiidae		Hemerobius	Hemerobius nigrans	MNHP
NA	NA	Insecta	Neuroptera	Hemerobiidae		Hemerobius	Hemerobius pacificus	MNHP
NA	NA	Insecta	Neuroptera	Hemerobiidae		Hemerobius	Hemerobius stigma	MNHP
NA	NA	Insecta	Neuroptera	Hemerobiidae		Wesmaelius	Wesmaelius coloradensis	MNHP
NA	NA	Insecta	Psocodea	Lachesillidae		Lachesilla	Lachesilla pedicularius	MNHP
NA	NA	Insecta	Siphonaptera	Pulicidae		Pulex	Pulex irritans	MNHP
NA	NA	Insecta	Siphonaptera	Ceratophyllidae		Nosopsyllus	Nosopsyllus fasciatus	MNHP
NA	NA	Insecta	Siphonaptera	Ceratophyllidae		Aetheca	Aetheca wagneri	MNHP
NA	NA	Insecta	Siphonaptera	Ceratophyllidae		Amaradix	Amaradix euphorbi	MNHP
NA	NA	Insecta	Siphonaptera	Ctenophthalmidae		Catallagia	Catallagia decipiens	MNHP
NA	NA	Insecta	Siphonaptera	Pulicidae		Cediopsylla	Cediopsylla inaequalis	MNHP
NA	NA	Insecta	Siphonaptera	Ceratophyllidae		Ceratophyllus	Ceratophyllus vison	MNHP
NA	NA	Insecta	Siphonaptera	Ctenophthalmidae		Ctenophthalmus	Ctenophthalmus pseudagyrtes	MNHP
NA	NA	Insecta	Siphonaptera	Leptopsyllidae		Ctenophyllus	Ctenophyllus armatus	MNHP
NA	NA	Insecta	Siphonaptera	Ctenophthalmidae		Delotelis	Delotelis telegoni	MNHP
NA	NA	Insecta	Siphonaptera	Ceratophyllidae		Eumolpianus	Eumolpianus eumolpi	MNHP
NA	NA	Insecta	Siphonaptera	Ceratophyllidae		Foxella	Foxella ignotus	MNHP
NA	NA	Insecta	Siphonaptera	Hystrichopsyllidae		Hystrichopsylla	Hystrichopsylla dippiei	MNHP
NA	NA	Insecta	Siphonaptera	Hystrichopsyllidae		Hystrichopsylla	Hystrichopsylla dippiei dippiei	MNHP
NA	NA	Insecta	Siphonaptera	Ceratophyllidae		Megabothris	Megabothris abantis	MNHP
NA	NA	Insecta	Siphonaptera	Ceratophyllidae		Megabothris	Megabothris asio	MNHP
NA	NA	Insecta	Siphonaptera	Ceratophyllidae		Megabothris	Megabothris asio megacolpus	MNHP
NA	NA	Insecta	Siphonaptera	Ceratophyllidae		Megabothris	Megabothris clantoni	MNHP
NA	NA	Insecta	Siphonaptera	Ctenophthalmidae		Megarthroglossus	Megarthroglossus divisus	MNHP
NA	NA	Insecta	Siphonaptera	Ctenophthalmidae		Meringis	Meringis parkeri	MNHP
NA	NA	Insecta	Siphonaptera	Ctenophthalmidae		Neopsylla	Neopsylla inopina	MNHP
NA	NA	Insecta	Siphonaptera	Ceratophyllidae		Opisodasys	Opisodasys keeni	MNHP
NA	NA	Insecta	Siphonaptera	Ceratophyllidae		Orchopeas	Orchopeas leucopus	MNHP
NA	NA	Insecta	Siphonaptera	Ceratophyllidae		Oropsylla	Oropsylla rupestris	MNHP
NA	NA	Insecta	Siphonaptera	Ceratophyllidae		Oropsylla	Oropsylla tuberculata	MNHP
NA	NA	Insecta	Siphonaptera	Ceratophyllidae		Oropsylla	Oropsylla tuberculata tuberculata	MNHP
NA	NA	Insecta	Siphonaptera	Leptopsyllidae		Peromyscopsylla	Peromyscopsylla hesperomys	MNHP
NA	NA	Insecta	Siphonaptera	Ctenophthalmidae		Stenistomera	Stenistomera alpina	MNHP
NA	NA	Insecta	Siphonaptera	Ceratophyllidae		Thrassis	Thrassis acamantis	MNHP
NA	NA	Insecta	Siphonaptera	Ceratophyllidae		Thrassis	Thrassis bacchi	MNHP
NA	NA	Insecta	Siphonaptera	Ceratophyllidae		Thrassis	Thrassis bacchi bacchi	MNHP
NA	NA	Insecta	Siphonaptera	Pulicidae		Xenopsylla	Xenopsylla cheopis	MNHP
NA	NA	Insecta	Thysanoptera	Phlaeothripidae		Haplothrips	Haplothrips leucanthemi	MNHP
NA	NA	Insecta	Diptera	Deuterophlebiidae		Deuterophlebia	Deuterophlebia coloradensis	MNHP
NA	NA	Insecta	Diptera	Deuterophlebiidae		Deuterophlebia	Deuterophlebia nielsoni	MNHP
NA	NA	Insecta	Coleoptera	Carabidae		Diplous	Diplous aterrimus	MNHP
NA	NA	Insecta	Coleoptera	Anthicidae		Euvacusus	Euvacusus coloradanus	MNHP
NA	NA	Insecta	Coleoptera	Chrysomelidae		Monoxia	Monoxia consputa	MNHP
NA	NA	Insecta	Coleoptera	Chrysomelidae		Monoxia	Monoxia puberula	MNHP
NA	NA	Insecta	Coleoptera	Chrysomelidae		Monoxia	Monoxia inornata	MNHP
NA	NA	Insecta	Coleoptera	Chrysomelidae		Myochrous	Myochrous squamosus	MNHP
NA	NA	Insecta	Coleoptera	Chrysomelidae		Stenopodius	Stenopodius lateralis	MNHP
NA	NA	Insecta	Coleoptera	Meloidae		Epicauta	Epicauta ferruginea	MNHP
NA	NA	Insecta	Coleoptera	Meloidae		Epicauta	Epicauta pensylvanica	MNHP
NA	NA	Insecta	Coleoptera	Meloidae		Epicauta	Epicauta pruinosa	MNHP
NA	NA	Insecta	Coleoptera	Meloidae		Epicauta	Epicauta sericans	MNHP
NA	NA	Insecta	Coleoptera	Meloidae		Epicauta	Epicauta normalis	MNHP
NA	NA	Insecta	Coleoptera	Meloidae		Epicauta	Epicauta fabricii	MNHP
NA	NA	Insecta	Coleoptera	Meloidae		Epicauta	Epicauta maculata	MNHP
NA	NA	Insecta	Coleoptera	Meloidae		Epicauta	Epicauta ventralis	MNHP
NA	NA	Insecta	Coleoptera	Meloidae		Linsleya	Linsleya sphaericollis	MNHP
NA	NA	Insecta	Coleoptera	Meloidae		Meloe	Meloe impressus	MNHP
NA	NA	Insecta	Coleoptera	Melyridae		Collops	Collops hirtellus	MNHP
NA	NA	Insecta	Coleoptera	Melyridae		Collops	Collops vittatus	MNHP
NA	NA	Insecta	Coleoptera	Melyridae		Collops	Collops tricolor	MNHP
NA	NA	Insecta	Coleoptera	Cantharidae		Podabrus	Podabrus cascadensis	MNHP
NA	NA	Insecta	Coleoptera	Cantharidae		Podabrus	Podabrus falli	MNHP
NA	NA	Insecta	Coleoptera	Mordellidae		Mordella	Mordella melaena	MNHP
NA	NA	Insecta	Coleoptera	Nitidulidae		Carpophilus	Carpophilus pallipennis	MNHP
NA	NA	Insecta	Coleoptera	Nitidulidae		Carpophilus	Carpophilus hemipterus	MNHP
NA	NA	Insecta	Coleoptera	Nitidulidae		Nitidula	Nitidula ziczac	MNHP
NA	NA	Insecta	Coleoptera	Nitidulidae		Nitidula	Nitidula carnaria	MNHP
NA	NA	Insecta	Coleoptera	Nitidulidae		Nitidula	Nitidula rufipes	MNHP
NA	NA	Insecta	Coleoptera	Scarabaeidae		Canthon	Canthon praticola	MNHP
NA	NA	Insecta	Coleoptera	Scarabaeidae		Dichelonyx	Dichelonyx backii	MNHP
NA	NA	Insecta	Coleoptera	Scarabaeidae		Dichelonyx	Dichelonyx truncata	MNHP
NA	NA	Insecta	Coleoptera	Silphidae		Heterosilpha	Heterosilpha ramosa	MNHP
NA	NA	Insecta	Coleoptera	Silphidae		Thanatophilus	Thanatophilus coloradensis	MNHP
NA	NA	Insecta	Coleoptera	Staphylinidae		Creophilus	Creophilus maxillosus	MNHP
NA	NA	Insecta	Coleoptera	Histeridae		Xerosaprinus	Xerosaprinus acilinea	MNHP
NA	NA	Insecta	Coleoptera	Histeridae		Xerosaprinus	Xerosaprinus lubricus	MNHP
NA	NA	Insecta	Coleoptera	Tenebrionidae		Anepsius	Anepsius montanus	MNHP
NA	NA	Insecta	Coleoptera	Tenebrionidae		Coniontis	Coniontis ovalis	MNHP
NA	NA	Insecta	Coleoptera	Tenebrionidae		Embaphion	Embaphion muricatum	MNHP
NA	NA	Insecta	Coleoptera	Tenebrionidae		Philolithus	Philolithus sordidus	MNHP
NA	NA	Insecta	Coleoptera	Anobiidae		Tricorynus	Tricorynus productus	MNHP
NA	NA	Insecta	Coleoptera	Staphylinidae		Asidopsis	Asidopsis polita	MNHP
NA	NA	Insecta	Coleoptera	Staphylinidae		Asidopsis	Asidopsis opaca	MNHP
NA	NA	Insecta	Coleoptera	Tenebrionidae		Blapstinus	Blapstinus substriatus	MNHP
NA	NA	Insecta	Coleoptera	Tenebrionidae		Blapstinus	Blapstinus pimalis	MNHP
NA	NA	Insecta	Coleoptera	Meloidae		Gnathium	Gnathium minimum	MNHP
NA	NA	Insecta	Coleoptera	Staphylinidae		Hemiquedius	Hemiquedius conformis	MNHP
NA	NA	Insecta	Coleoptera	Heteroceridae		Heterocerus	Heterocerus infrequens	MNHP
NA	NA	Insecta	Coleoptera	Latridiidae		Melanophthalma	Melanophthalma villosa	MNHP
NA	NA	Insecta	Coleoptera	Latridiidae		Melanophthalma	Melanophthalma americana	MNHP
NA	NA	Insecta	Coleoptera	Meloidae		Tricrania	Tricrania stansburii	MNHP
NA	NA	Insecta	Coleoptera	Histeridae		Geomysaprinus	Geomysaprinus cheyennensis	MNHP
NA	NA	Insecta	Coleoptera	Anobiidae		Ptinus	Ptinus fur	MNHP
NA	NA	Insecta	Coleoptera	Anobiidae		Ptinus	Ptinus villiger	MNHP
NA	NA	Insecta	Coleoptera	Anobiidae		Pseudeurostus	Pseudeurostus kelleri	MNHP
NA	NA	Insecta	Coleoptera	Anobiidae		Stegobium	Stegobium paniceum	MNHP
NA	NA	Insecta	Coleoptera	Anthribidae		Trigonorhinus	Trigonorhinus sticticus	MNHP
NA	NA	Insecta	Coleoptera	Artematopodidae		Macropogon	Macropogon piceus	MNHP
NA	NA	Insecta	Coleoptera	Boridae		Lecontia	Lecontia discicollis	MNHP
NA	NA	Insecta	Coleoptera	Bostrichidae		Lyctus	Lyctus planicollis	MNHP
NA	NA	Insecta	Coleoptera	Bostrichidae		Rhyzopertha	Rhyzopertha dominica	MNHP
NA	NA	Insecta	Coleoptera	Bostrichidae		Lyctus	Lyctus brunneus	MNHP
NA	NA	Insecta	Coleoptera	Buprestidae		Anthaxia	Anthaxia inornata	MNHP
NA	NA	Insecta	Coleoptera	Buprestidae		Phaenops	Phaenops drummondi	MNHP
NA	NA	Insecta	Coleoptera	Buprestidae		Taphrocerus	Taphrocerus gracilis	MNHP
NA	NA	Insecta	Coleoptera	Buprestidae		Anthaxia	Anthaxia aenescens	MNHP
NA	NA	Insecta	Coleoptera	Buprestidae		Chalcophora	Chalcophora angulicollis	MNHP
NA	NA	Insecta	Coleoptera	Buprestidae		Phaenops	Phaenops fulvoguttata	MNHP
NA	NA	Insecta	Coleoptera	Buprestidae		Phaenops	Phaenops gentilis	MNHP
NA	NA	Insecta	Coleoptera	Buprestidae		Poecilonota	Poecilonota cyanipes	MNHP
NA	NA	Insecta	Coleoptera	Bupestridae		Sphenoptera	Sphenoptera jugoslavica	MNHP
NA	NA	Insecta	Coleoptera	Buprestidae		Taphrocerus	Taphrocerus chevrolati	MNHP
NA	NA	Insecta	Coleoptera	Byrrhidae		Cytilus	Cytilus alternatus	MNHP
NA	NA	Insecta	Coleoptera	Byrrhidae		Morychus	Morychus aeneolus	MNHP
NA	NA	Insecta	Coleoptera	Byrrhidae		Simplocaria	Simplocaria elongata	MNHP
NA	NA	Insecta	Coleoptera	Byrrhidae		Byrrhus	Byrrhus geminatus	MNHP
NA	NA	Insecta	Coleoptera	Byrrhidae		Curimopsis	Curimopsis echinata	MNHP
NA	NA	Insecta	Coleoptera	Cleridae		Necrobia	Necrobia rufipes	MNHP
NA	NA	Insecta	Coleoptera	Cleridae		Necrobia	Necrobia violacea	MNHP
NA	NA	Insecta	Coleoptera	Cleridae		Thanasimus	Thanasimus undatulus	MNHP
NA	NA	Insecta	Coleoptera	Cleridae		Trichodes	Trichodes nuttalli	MNHP
NA	NA	Insecta	Coleoptera	Coccinellidae		Adalia	Adalia bipunctata	MNHP
NA	NA	Insecta	Coleoptera	Coccinellidae		Anatis	Anatis mali	MNHP
NA	NA	Insecta	Coleoptera	Coccinellidae		Anatis	Anatis lecontei	MNHP
NA	NA	Insecta	Coleoptera	Coccinellidae		Anatis	Anatis rathvoni	MNHP
NA	NA	Insecta	Coleoptera	Coccinellidae		Brachiacantha	Brachiacantha ursina	MNHP
NA	NA	Insecta	Coleoptera	Coccinellidae		Calvia	Calvia quatuordecimguttata	MNHP
NA	NA	Insecta	Coleoptera	Cryptophagidae		Antherophagus	Antherophagus ochraceus	MNHP
NA	NA	Insecta	Coleoptera	Cupedidae		Priacma	Priacma serrata	MNHP
NA	NA	Insecta	Coleoptera	Buprestidae		Chrysobothris	Chrysobothris dentipes	MNHP
NA	NA	Insecta	Coleoptera	Buprestidae		Chrysobothris	Chrysobothris scabripennis	MNHP
NA	NA	Insecta	Coleoptera	Buprestidae		Chrysobothris	Chrysobothris sexsignata	MNHP
NA	NA	Insecta	Coleoptera	Buprestidae		Chrysobothris	Chrysobothris trinervia	MNHP
NA	NA	Insecta	Coleoptera	Buprestidae		Chrysobothris	Chrysobothris breviloba	MNHP
NA	NA	Insecta	Coleoptera	Buprestidae		Chrysobothris	Chrysobothris leechi	MNHP
NA	NA	Insecta	Coleoptera	Buprestidae		Chrysobothris	Chrysobothris monticola	MNHP
NA	NA	Insecta	Coleoptera	Coccinellidae		Nephus	Nephus ornatus	MNHP
NA	NA	Insecta	Coleoptera	Dermestidae		Anthrenus	Anthrenus verbasci	MNHP
NA	NA	Insecta	Coleoptera	Dermestidae		Anthrenus	Anthrenus lepidus	MNHP
NA	NA	Insecta	Coleoptera	Dermestidae		Attagenus	Attagenus schaefferi	MNHP
NA	NA	Insecta	Coleoptera	Dermestidae		Attagenus	Attagenus unicolor	MNHP
NA	NA	Insecta	Coleoptera	Dermestidae		Orphilus	Orphilus subnitidus	MNHP
NA	NA	Insecta	Coleoptera	Dermestidae		Megatoma	Megatoma variegata	MNHP
NA	NA	Insecta	Coleoptera	Carabidae		Brachinus	Brachinus cyanochroaticus	MNHP
NA	NA	Insecta	Coleoptera	Carabidae		Brachinus	Brachinus fumans	MNHP
NA	NA	Insecta	Coleoptera	Carabidae		Brachinus	Brachinus medius	MNHP
NA	NA	Insecta	Coleoptera	Carabidae		Brachinus	Brachinus quadripennis	MNHP
NA	NA	Insecta	Coleoptera	Carabidae		Calosoma	Calosoma cancellatum	MNHP
NA	NA	Insecta	Coleoptera	Carabidae		Calosoma	Calosoma lepidum	MNHP
NA	NA	Insecta	Coleoptera	Carabidae		Calosoma	Calosoma calidum	MNHP
NA	NA	Insecta	Coleoptera	Carabidae		Calosoma	Calosoma luxata	MNHP
NA	NA	Insecta	Coleoptera	Carabidae		Calosoma	Calosoma obsoletum	MNHP
NA	NA	Insecta	Coleoptera	Carabidae		Calosoma	Calosoma moniliatum	MNHP
NA	NA	Insecta	Coleoptera	Carabidae		Calosoma	Calosoma tepidum	MNHP
NA	NA	Insecta	Coleoptera	Carabidae		Omophron	Omophron americanum	MNHP
NA	NA	Insecta	Coleoptera	Chrysomelidae		Chrysochus	Chrysochus auratus	MNHP
NA	NA	Insecta	Coleoptera	Chrysomelidae		Chrysochus	Chrysochus cobaltinus	MNHP
NA	NA	Insecta	Coleoptera	Byrrhidae		Byrrhus	Byrrhus eximius	MNHP
NA	NA	Insecta	Coleoptera	Byrrhidae		Byrrhus	Byrrhus americanus	MNHP
NA	NA	Insecta	Coleoptera	Byrrhidae		Byrrhus	Byrrhus kirbyi	MNHP
NA	NA	Insecta	Coleoptera	Carabidae		Bradycellus	Bradycellus californicus	MNHP
NA	NA	Insecta	Coleoptera	Carabidae		Bradycellus	Bradycellus congener	MNHP
NA	NA	Insecta	Coleoptera	Carabidae		Bradycellus	Bradycellus lecontei	MNHP
NA	NA	Insecta	Coleoptera	Carabidae		Calathus	Calathus ingratus	MNHP
NA	NA	Insecta	Coleoptera	Carabidae		Calathus	Calathus calceus	MNHP
NA	NA	Insecta	Coleoptera	Carabidae		Calathus	Calathus ruficollis	MNHP
NA	NA	Insecta	Coleoptera	Carabidae		Calathus	Calathus advena	MNHP
NA	NA	Insecta	Coleoptera	Carabidae		Philophuga	Philophuga viridis	MNHP
NA	NA	Insecta	Coleoptera	Carabidae		Philophuga	Philophuga caerulea	MNHP
NA	NA	Insecta	Coleoptera	Carabidae		Cymindis	Cymindis borealis	MNHP
NA	NA	Insecta	Coleoptera	Carabidae		Cymindis	Cymindis unicolor	MNHP
NA	NA	Insecta	Coleoptera	Carabidae		Cymindis	Cymindis planipennis	MNHP
NA	NA	Insecta	Coleoptera	Carabidae		Microlestes	Microlestes curtipennis	MNHP
NA	NA	Insecta	Coleoptera	Carabidae		Microlestes	Microlestes linearis	MNHP
NA	NA	Insecta	Coleoptera	Carabidae		Microlestes	Microlestes nigrinus	MNHP
NA	NA	Insecta	Coleoptera	Carabidae		Poecilus	Poecilus lucublandus	MNHP
NA	NA	Insecta	Coleoptera	Carabidae		Poecilus	Poecilus corvus	MNHP
NA	NA	Insecta	Coleoptera	Carabidae		Poecilus	Poecilus scitulus	MNHP
NA	NA	Insecta	Coleoptera	Carabidae		Agonoleptus	Agonoleptus conjunctus	MNHP
NA	NA	Insecta	Coleoptera	Carabidae		Stenolophus	Stenolophus anceps	MNHP
NA	NA	Insecta	Coleoptera	Cerambycidae		Judolia	Judolia instabilis	MNHP
NA	NA	Insecta	Coleoptera	Cerambycidae		Judolia	Judolia montivagans	MNHP
NA	NA	Insecta	Coleoptera	Cerambycidae		Judolia	Judolia gaurotoides	MNHP
NA	NA	Insecta	Coleoptera	Chrysomelidae		Coleothorpa	Coleothorpa vittigera	MNHP
NA	NA	Insecta	Coleoptera	Chrysomelidae		Coleothorpa	Coleothorpa vittigera vittigera	MNHP
NA	NA	Insecta	Coleoptera	Chrysomelidae		Microrhopala	Microrhopala vittata	MNHP
NA	NA	Insecta	Coleoptera	Chrysomelidae		Trirhabda	Trirhabda borealis	MNHP
NA	NA	Insecta	Coleoptera	Chrysomelidae		Trirhabda	Trirhabda canadensis	MNHP
NA	NA	Insecta	Coleoptera	Chrysomelidae		Trirhabda	Trirhabda convergens	MNHP
NA	NA	Insecta	Coleoptera	Chrysomelidae		Trirhabda	Trirhabda lewisii	MNHP
NA	NA	Insecta	Coleoptera	Chrysomelidae		Trirhabda	Trirhabda pilosa	MNHP
NA	NA	Insecta	Coleoptera	Cleridae		Phyllobaenus	Phyllobaenus scaber	MNHP
NA	NA	Insecta	Coleoptera	Coccinellidae		Brumoides	Brumoides septentrionis	MNHP
NA	NA	Insecta	Coleoptera	Attelabidae		Merhynchites	Merhynchites bicolor	MNHP
NA	NA	Insecta	Coleoptera	Chrysomelidae		Bassareus	Bassareus mammifer	MNHP
NA	NA	Insecta	Coleoptera	Chrysomelidae		Oulema	Oulema melanopus	MNHP
NA	NA	Insecta	Coleoptera	Chrysomelidae		Plateumaris	Plateumaris flavipes	MNHP
NA	NA	Insecta	Coleoptera	Chrysomelidae		Plateumaris	Plateumaris nitida	MNHP
NA	NA	Insecta	Coleoptera	Chrysomelidae		Plateumaris	Plateumaris pusilla	MNHP
NA	NA	Insecta	Coleoptera	Chrysomelidae		Plateumaris	Plateumaris dubia	MNHP
NA	NA	Insecta	Coleoptera	Chrysomelidae		Bromius	Bromius obscurus	MNHP
NA	NA	Insecta	Coleoptera	Chrysomelidae		Aphthona	Aphthona cyparissiae	MNHP
NA	NA	Insecta	Coleoptera	Chrysomelidae		Aphthona	Aphthona nigriscutis	MNHP
NA	NA	Insecta	Coleoptera	Chrysomelidae		Aphthona	Aphthona czwalinae	MNHP
NA	NA	Insecta	Coleoptera	Chrysomelidae		Aphthona	Aphthona flava	MNHP
NA	NA	Insecta	Coleoptera	Chrysomelidae		Aphthona	Aphthona lacertosa	MNHP
NA	NA	Insecta	Coleoptera	Chrysomelidae		Aphthona	Aphthona abdominalis	MNHP
NA	NA	Insecta	Coleoptera	Chrysomelidae		Neogalerucella	Neogalerucella calmariensis	MNHP
NA	NA	Insecta	Coleoptera	Orsodacnidae		Orsodacne	Orsodacne atra	MNHP
NA	NA	Insecta	Coleoptera	Megalopodidae		Zeugophora	Zeugophora scutellaris	MNHP
NA	NA	Insecta	Coleoptera	Megalopodidae		Zeugophora	Zeugophora atra	MNHP
NA	NA	Insecta	Coleoptera	Chrysomelidae		Diorhabda	Diorhabda carinulata	MNHP
NA	NA	Insecta	Coleoptera	Buprestidae		Acmaeodera	Acmaeodera pulchella	MNHP
NA	NA	Insecta	Coleoptera	Buprestidae		Acmaeodera	Acmaeodera idahoensis	MNHP
NA	NA	Insecta	Coleoptera	Buprestidae		Acmaeodera	Acmaeodera immaculata	MNHP
NA	NA	Insecta	Coleoptera	Chrysomelidae		Cassida	Cassida rubiginosa	MNHP
NA	NA	Insecta	Coleoptera	Chrysomelidae		Chrysolina	Chrysolina hyperici	MNHP
NA	NA	Insecta	Coleoptera	Chrysomelidae		Chrysolina	Chrysolina quadrigemina	MNHP
NA	NA	Insecta	Coleoptera	Chrysomelidae		Chrysolina	Chrysolina flavomarginata	MNHP
NA	NA	Insecta	Coleoptera	Chrysomelidae		Chrysolina	Chrysolina auripennis	MNHP
NA	NA	Insecta	Coleoptera	Chrysomelidae		Chrysomela	Chrysomela knabi	MNHP
NA	NA	Insecta	Coleoptera	Chrysomelidae		Chrysomela	Chrysomela scripta	MNHP
NA	NA	Insecta	Coleoptera	Chrysomelidae		Chrysomela	Chrysomela semota	MNHP
NA	NA	Insecta	Coleoptera	Chrysomelidae		Crepidodera	Crepidodera nana	MNHP
NA	NA	Insecta	Coleoptera	Chrysomelidae		Deloyala	Deloyala guttata	MNHP
NA	NA	Insecta	Coleoptera	Chrysomelidae		Diachus	Diachus auratus	MNHP
NA	NA	Insecta	Coleoptera	Chrysomelidae		Distigmoptera	Distigmoptera borealis	MNHP
NA	NA	Insecta	Coleoptera	Chrysomelidae		Glyptina	Glyptina spuria	MNHP
NA	NA	Insecta	Coleoptera	Chrysomelidae		Systena	Systena blanda	MNHP
NA	NA	Insecta	Coleoptera	Chrysomelidae		Systena	Systena bitaeniata	MNHP
NA	NA	Insecta	Coleoptera	Chrysomelidae		Systena	Systena carri	MNHP
NA	NA	Insecta	Coleoptera	Chrysomelidae		Galeruca	Galeruca rudis	MNHP
NA	NA	Insecta	Coleoptera	Chrysomelidae		Galerucella	Galerucella nymphaeae	MNHP
NA	NA	Insecta	Coleoptera	Chrysomelidae		Glyptoscelis	Glyptoscelis longior	MNHP
NA	NA	Insecta	Coleoptera	Chrysomelidae		Gonioctena	Gonioctena americana	MNHP
NA	NA	Insecta	Coleoptera	Chrysomelidae		Gonioctena	Gonioctena notmani	MNHP
NA	NA	Insecta	Coleoptera	Dermestidae		Dermestes	Dermestes fasciatus	MNHP
NA	NA	Insecta	Coleoptera	Dermestidae		Dermestes	Dermestes frischii	MNHP
NA	NA	Insecta	Coleoptera	Dermestidae		Dermestes	Dermestes lardarius	MNHP
NA	NA	Insecta	Coleoptera	Dermestidae		Dermestes	Dermestes maculatus	MNHP
NA	NA	Insecta	Coleoptera	Dermestidae		Dermestes	Dermestes caninus	MNHP
NA	NA	Insecta	Coleoptera	Dermestidae		Dermestes	Dermestes marmoratus	MNHP
NA	NA	Insecta	Coleoptera	Dermestidae		Dermestes	Dermestes signatus	MNHP
NA	NA	Insecta	Coleoptera	Elateridae		Aeolus	Aeolus mellillus	MNHP
NA	NA	Insecta	Coleoptera	Elateridae		Agriotes	Agriotes mancus	MNHP
NA	NA	Insecta	Coleoptera	Elateridae		Agriotes	Agriotes ferrugineipennis	MNHP
NA	NA	Insecta	Coleoptera	Elateridae		Agriotes	Agriotes lineatus	MNHP
NA	NA	Insecta	Coleoptera	Elateridae		Agriotes	Agriotes obscurus	MNHP
NA	NA	Insecta	Coleoptera	Elateridae		Agriotes	Agriotes opaculus	MNHP
NA	NA	Insecta	Coleoptera	Elateridae		Corymbitodes	Corymbitodes pygmaeus	MNHP
NA	NA	Insecta	Coleoptera	Elateridae		Hypnoidus	Hypnoidus bicolor	MNHP
NA	NA	Insecta	Coleoptera	Elateridae		Hypnoidus	Hypnoidus abbreviatus	MNHP
NA	NA	Insecta	Coleoptera	Elateridae		Hypnoidus	Hypnoidus impressicollis	MNHP
NA	NA	Insecta	Coleoptera	Elateridae		Hypnoidus	Hypnoidus leei	MNHP
NA	NA	Insecta	Coleoptera	Elateridae		Hypnoidus	Hypnoidus rivularius	MNHP
NA	NA	Insecta	Coleoptera	Histeridae		Hister	Hister abbreviatus	MNHP
NA	NA	Insecta	Coleoptera	Histeridae		Hister	Hister furtivus	MNHP
NA	NA	Insecta	Coleoptera	Histeridae		Margarinotus	Margarinotus guttifer	MNHP
NA	NA	Insecta	Coleoptera	Histeridae		Margarinotus	Margarinotus lecontei	MNHP
NA	NA	Insecta	Coleoptera	Histeridae		Margarinotus	Margarinotus pluto	MNHP
NA	NA	Insecta	Coleoptera	Chrysomelidae		Jonthonota	Jonthonota nigripes	MNHP
NA	NA	Insecta	Coleoptera	Chrysomelidae		Scelolyperus	Scelolyperus lecontii	MNHP
NA	NA	Insecta	Coleoptera	Chrysomelidae		Scelolyperus	Scelolyperus nigrocyaneus	MNHP
NA	NA	Insecta	Coleoptera	Chrysomelidae		Xanthogaleruca	Xanthogaleruca luteola	MNHP
NA	NA	Insecta	Coleoptera	Histeridae		Hypocaccus	Hypocaccus fraternus	MNHP
NA	NA	Insecta	Coleoptera	Histeridae		Saprinus	Saprinus lugens	MNHP
NA	NA	Insecta	Coleoptera	Histeridae		Saprinus	Saprinus oregonensis	MNHP
NA	NA	Insecta	Coleoptera	Lampyridae		Ellychnia	Ellychnia corrusca	MNHP
NA	NA	Insecta	Coleoptera	Lampyridae		Pyropyga	Pyropyga nigricans	MNHP
NA	NA	Insecta	Coleoptera	Lampyridae		Pyractomena	Pyractomena dispersa	MNHP
NA	NA	Insecta	Coleoptera	Lampyridae		Ellychnia	Ellychnia facula	MNHP
NA	NA	Insecta	Coleoptera	Lampyridae		Ellychnia	Ellychnia hatchi	MNHP
NA	NA	Insecta	Coleoptera	Latridiidae		Stephostethus	Stephostethus liratus	MNHP
NA	NA	Insecta	Coleoptera	Latridiidae		Cartodere	Cartodere constricta	MNHP
NA	NA	Insecta	Coleoptera	Latridiidae		Enicmus	Enicmus mimus	MNHP
NA	NA	Insecta	Coleoptera	Leiodidae		Leiodes	Leiodes serripes	MNHP
NA	NA	Insecta	Coleoptera	Leiodidae		Leiodes	Leiodes assimilis	MNHP
NA	NA	Insecta	Coleoptera	Leiodidae		Leiodes	Leiodes alesi	MNHP
NA	NA	Insecta	Coleoptera	Leiodidae		Colon	Colon hubbardi	MNHP
NA	NA	Insecta	Coleoptera	Lucanidae		Platycerus	Platycerus depressus	MNHP
NA	NA	Insecta	Coleoptera	Lycidae		Dictyoptera	Dictyoptera aurora	MNHP
NA	NA	Insecta	Coleoptera	Lycidae		Dictyoptera	Dictyoptera simplicipes	MNHP
NA	NA	Insecta	Coleoptera	Melandryidae		Xylita	Xylita laevigata	MNHP
NA	NA	Insecta	Coleoptera	Melandryidae		Scotochroa	Scotochroa basalis	MNHP
NA	NA	Insecta	Coleoptera	Coccinellidae		Coccidula	Coccidula lepida	MNHP
NA	NA	Insecta	Coleoptera	Coccinellidae		Cycloneda	Cycloneda polita	MNHP
NA	NA	Insecta	Coleoptera	Coccinellidae		Hyperaspis	Hyperaspis undulata	MNHP
NA	NA	Insecta	Coleoptera	Coccinellidae		Hyperaspis	Hyperaspis lateralis	MNHP
NA	NA	Insecta	Coleoptera	Coccinellidae		Hyperaspis	Hyperaspis quadrivittata	MNHP
NA	NA	Insecta	Coleoptera	Coccinellidae		Macronaemia	Macronaemia episcopalis	MNHP
NA	NA	Insecta	Coleoptera	Coccinellidae		Myzia	Myzia subvittata	MNHP
NA	NA	Insecta	Coleoptera	Meloidae		Nemognatha	Nemognatha lutea	MNHP
NA	NA	Insecta	Coleoptera	Meloidae		Nemognatha	Nemognatha lutea dichroa	MNHP
NA	NA	Insecta	Coleoptera	Meloidae		Nemognatha	Nemognatha lutea lutea	MNHP
NA	NA	Insecta	Coleoptera	Meloidae		Nemognatha	Nemognatha piazata	MNHP
NA	NA	Insecta	Coleoptera	Meloidae		Nemognatha	Nemognatha piazata bicolor	MNHP
NA	NA	Insecta	Coleoptera	Melyridae		Dolichosoma	Dolichosoma foveicolle	MNHP
NA	NA	Insecta	Coleoptera	Melyridae		Semijulistus	Semijulistus ater	MNHP
NA	NA	Insecta	Coleoptera	Mycetophagidae		Typhaea	Typhaea stercorea	MNHP
NA	NA	Insecta	Coleoptera	Nitidulidae		Epuraea	Epuraea truncatella	MNHP
NA	NA	Insecta	Coleoptera	Nitidulidae		Omosita	Omosita discoidea	MNHP
NA	NA	Insecta	Coleoptera	Nitidulidae		Aethina	Aethina tumida	MNHP
NA	NA	Insecta	Coleoptera	Nitidulidae		Nitops	Nitops pallipennis	MNHP
NA	NA	Insecta	Coleoptera	Oedemeridae		Calopus	Calopus angustus	MNHP
NA	NA	Insecta	Coleoptera	Scarabaeidae		Flaviellus	Flaviellus subtruncatus	MNHP
NA	NA	Insecta	Coleoptera	Scarabaeidae		Popillia	Popillia japonica	MNHP
NA	NA	Insecta	Coleoptera	Scarabaeidae		Agoliinus	Agoliinus aquilonarius	MNHP
NA	NA	Insecta	Coleoptera	Scarabaeidae		Agoliinus	Agoliinus canadensis	MNHP
NA	NA	Insecta	Coleoptera	Scarabaeidae		Agoliinus	Agoliinus corruptor	MNHP
NA	NA	Insecta	Coleoptera	Scarabaeidae		Agoliinus	Agoliinus leopardus	MNHP
NA	NA	Insecta	Coleoptera	Scarabaeidae		Tetraclipeoides	Tetraclipeoides denticulatus	MNHP
NA	NA	Insecta	Coleoptera	Silphidae		Necrodes	Necrodes surinamensis	MNHP
NA	NA	Insecta	Coleoptera	Silvanidae		Oryzaephilus	Oryzaephilus surinamensis	MNHP
NA	NA	Insecta	Coleoptera	Silvanidae		Dendrophagus	Dendrophagus cygnaei	MNHP
NA	NA	Insecta	Coleoptera	Staphylinidae		Atrecus	Atrecus macrocephalus	MNHP
NA	NA	Insecta	Coleoptera	Staphylinidae		Bledius	Bledius strenuus	MNHP
NA	NA	Insecta	Coleoptera	Staphylinidae		Falagria	Falagria dissecta	MNHP
NA	NA	Insecta	Coleoptera	Staphylinidae		Gyrohypnus	Gyrohypnus fracticornis	MNHP
NA	NA	Insecta	Coleoptera	Staphylinidae		Micropeplus	Micropeplus cribratus	MNHP
NA	NA	Insecta	Coleoptera	Staphylinidae		Platystethus	Platystethus americanus	MNHP
NA	NA	Insecta	Coleoptera	Staphylinidae		Acidota	Acidota crenata	MNHP
NA	NA	Insecta	Coleoptera	Staphylinidae		Xenodusa	Xenodusa reflexa	MNHP
NA	NA	Insecta	Coleoptera	Staphylinidae		Bledius	Bledius flavipennis	MNHP
NA	NA	Insecta	Coleoptera	Staphylinidae		Nitidotachinus	Nitidotachinus lanei	MNHP
NA	NA	Insecta	Coleoptera	Staphylinidae		Phlaeopterus	Phlaeopterus castaneus	MNHP
NA	NA	Insecta	Coleoptera	Staphylinidae		Phlaeopterus	Phlaeopterus cavicollis	MNHP
NA	NA	Insecta	Coleoptera	Staphylinidae		Borboropora	Borboropora quadriceps	MNHP
NA	NA	Insecta	Coleoptera	Coccinellidae		Scymnus	Scymnus postpictus	MNHP
NA	NA	Insecta	Coleoptera	Coccinellidae		Scymnus	Scymnus fenderi	MNHP
NA	NA	Insecta	Coleoptera	Coccinellidae		Scymnus	Scymnus calaveras	MNHP
NA	NA	Insecta	Coleoptera	Coccinellidae		Diomus	Diomus debilis	MNHP
NA	NA	Insecta	Coleoptera	Coccinellidae		Hyperaspidius	Hyperaspidius insignis	MNHP
NA	NA	Insecta	Coleoptera	Coccinellidae		Hyperaspidius	Hyperaspidius mimus	MNHP
NA	NA	Insecta	Coleoptera	Coccinellidae		Hyperaspidius	Hyperaspidius vittigerus	MNHP
NA	NA	Insecta	Coleoptera	Gyrinidae		Gyrinus	Gyrinus affinis	MNHP
NA	NA	Insecta	Coleoptera	Gyrinidae		Gyrinus	Gyrinus bifarius	MNHP
NA	NA	Insecta	Coleoptera	Gyrinidae		Gyrinus	Gyrinus minutus	MNHP
NA	NA	Insecta	Coleoptera	Gyrinidae		Gyrinus	Gyrinus picipes	MNHP
NA	NA	Insecta	Coleoptera	Gyrinidae		Gyrinus	Gyrinus pleuralis	MNHP
NA	NA	Insecta	Coleoptera	Tenebrionidae		Corticeus	Corticeus praetermissus	MNHP
NA	NA	Insecta	Coleoptera	Tenebrionidae		Iphthiminus	Iphthiminus serratus	MNHP
NA	NA	Insecta	Coleoptera	Tenebrionidae		Corticeus	Corticeus subopacus	MNHP
NA	NA	Insecta	Coleoptera	Tenebrionidae		Tenebrio	Tenebrio molitor	MNHP
NA	NA	Insecta	Coleoptera	Tenebrionidae		Tribolium	Tribolium audax	MNHP
NA	NA	Insecta	Coleoptera	Tenebrionidae		Tribolium	Tribolium castaneum	MNHP
NA	NA	Insecta	Coleoptera	Tenebrionidae		Tribolium	Tribolium confusum	MNHP
NA	NA	Insecta	Coleoptera	Tenebrionidae		Cynaeus	Cynaeus angustus	MNHP
NA	NA	Insecta	Coleoptera	Tenebrionidae		Bius	Bius estriatus	MNHP
NA	NA	Insecta	Coleoptera	Tenebrionidae		Coelocnemis	Coelocnemis dilaticollis	MNHP
NA	NA	Insecta	Coleoptera	Tenebrionidae		Corticeus	Corticeus substriatus	MNHP
NA	NA	Insecta	Coleoptera	Tenebrionidae		Tribolium	Tribolium madens	MNHP
NA	NA	Insecta	Coleoptera	Tetratomidae		Tetratoma	Tetratoma concolor	MNHP
NA	NA	Insecta	Coleoptera	Throscidae		Aulonothroscus	Aulonothroscus validus	MNHP
NA	NA	Insecta	Coleoptera	Throscidae		Pactopus	Pactopus hornii	MNHP
NA	NA	Insecta	Coleoptera	Throscidae		Trixagus	Trixagus sericeus	MNHP
NA	NA	Insecta	Coleoptera	Trogossitidae		Peltis	Peltis pippingskoeldi	MNHP
NA	NA	Insecta	Coleoptera	Trogossitidae		Temnoscheila	Temnoscheila chlorodia	MNHP
NA	NA	Insecta	Coleoptera	Elateridae		Limonius	Limonius aeger	MNHP
NA	NA	Insecta	Coleoptera	Elateridae		Limonius	Limonius californicus	MNHP
NA	NA	Insecta	Coleoptera	Elateridae		Limonius	Limonius canus	MNHP
NA	NA	Insecta	Coleoptera	Elateridae		Limonius	Limonius lanei	MNHP
NA	NA	Insecta	Coleoptera	Elateridae		Gambrinus	Gambrinus rufihumeralis	MNHP
NA	NA	Insecta	Coleoptera	Elateridae		Limonius	Limonius subauratus	MNHP
NA	NA	Insecta	Coleoptera	Elateridae		Gambrinus	Gambrinus ursinus	MNHP
NA	NA	Insecta	Coleoptera	Elateridae		Limonius	Limonius infuscatus	MNHP
NA	NA	Insecta	Coleoptera	Nitidulidae		Brachypterolus	Brachypterolus pulicarius	MNHP
NA	NA	Insecta	Coleoptera	Clambidae		Clambus	Clambus vulneratus	MNHP
NA	NA	Insecta	Coleoptera	Zopheridae		Aulonium	Aulonium longum	MNHP
NA	NA	Insecta	Coleoptera	Zopheridae		Phellopsis	Phellopsis porcata	MNHP
NA	NA	Insecta	Coleoptera	Brentidae		Nanophyes	Nanophyes marmoratus	MNHP
NA	NA	Insecta	Coleoptera	Brentidae		Rhopalapion	Rhopalapion longirostre	MNHP
NA	NA	Insecta	Coleoptera	Brentidae		Trichapion	Trichapion commodum	MNHP
NA	NA	Insecta	Coleoptera	Cerambycidae		Ataxia	Ataxia hubbardi	MNHP
NA	NA	Insecta	Coleoptera	Cerambycidae		Cortodera	Cortodera coniferae	MNHP
NA	NA	Insecta	Coleoptera	Cerambycidae		Cortodera	Cortodera militaris	MNHP
NA	NA	Insecta	Coleoptera	Cerambycidae		Cortodera	Cortodera nitidipennis	MNHP
NA	NA	Insecta	Coleoptera	Cerambycidae		Cortodera	Cortodera robusta	MNHP
NA	NA	Insecta	Coleoptera	Cerambycidae		Dicentrus	Dicentrus bluthneri	MNHP
NA	NA	Insecta	Coleoptera	Cerambycidae		Leptalia	Leptalia macilenta	MNHP
NA	NA	Insecta	Coleoptera	Cerambycidae		Mecas	Mecas cana	MNHP
NA	NA	Insecta	Coleoptera	Cerambycidae		Mecas	Mecas cana saturnina	MNHP
NA	NA	Insecta	Coleoptera	Cerambycidae		Mecas	Mecas pergrata	MNHP
NA	NA	Insecta	Coleoptera	Cerambycidae		Moneilema	Moneilema annulatum	MNHP
NA	NA	Insecta	Coleoptera	Cerambycidae		Neanthophylax	Neanthophylax subvittatus	MNHP
NA	NA	Insecta	Coleoptera	Cerambycidae		Oeme	Oeme costata	MNHP
NA	NA	Insecta	Coleoptera	Cerambycidae		Plectrodera	Plectrodera scalator	MNHP
NA	NA	Insecta	Coleoptera	Cerambycidae		Poecilobrium	Poecilobrium chalybeum	MNHP
NA	NA	Insecta	Coleoptera	Cerambycidae		Poliaenus	Poliaenus oregonus	MNHP
NA	NA	Insecta	Coleoptera	Cerambycidae		Stenostrophia	Stenostrophia tribalteata	MNHP
NA	NA	Insecta	Coleoptera	Cerambycidae		Trichocnemis	Trichocnemis spiculatus	MNHP
NA	NA	Insecta	Coleoptera	Cerambycidae		Trichocnemis	Trichocnemis spiculatus neomexicanus	MNHP
NA	NA	Insecta	Coleoptera	Cerambycidae		Trichocnemis	Trichocnemis spiculatus spiculatus	MNHP
NA	NA	Insecta	Coleoptera	Cerambycidae		Xylocrius	Xylocrius agassizi	MNHP
NA	NA	Insecta	Coleoptera	Cerambycidae		Neanthophylax	Neanthophylax mirificus	MNHP
NA	NA	Insecta	Coleoptera	Chrysomelidae		Entomoscelis	Entomoscelis americana	MNHP
NA	NA	Insecta	Coleoptera	Chrysomelidae		Pseudoluperus	Pseudoluperus longulus	MNHP
NA	NA	Insecta	Coleoptera	Chrysomelidae		Timarcha	Timarcha intricata	MNHP
NA	NA	Insecta	Coleoptera	Cerambycidae		Prionus	Prionus fissicornis	MNHP
NA	NA	Insecta	Coleoptera	Cerambycidae		Prionus	Prionus imbricornis	MNHP
NA	NA	Insecta	Coleoptera	Cerambycidae		Prionus	Prionus californicus	MNHP
NA	NA	Insecta	Coleoptera	Cerambycidae		Purpuricenus	Purpuricenus humeralis	MNHP
NA	NA	Insecta	Coleoptera	Cerambycidae		Monochamus	Monochamus scutellatus	MNHP
NA	NA	Insecta	Coleoptera	Cerambycidae		Monochamus	Monochamus notatus	MNHP
NA	NA	Insecta	Coleoptera	Cerambycidae		Monochamus	Monochamus clamator	MNHP
NA	NA	Insecta	Coleoptera	Cerambycidae		Monochamus	Monochamus obtusus	MNHP
NA	NA	Insecta	Coleoptera	Carabidae		Pasimachus	Pasimachus elongatus	MNHP
NA	NA	Insecta	Coleoptera	Coccinellidae		Allenius	Allenius iviei	MNHP
NA	NA	Insecta	Coleoptera	Elateridae		Idolus	Idolus debilis	MNHP
NA	NA	Insecta	Coleoptera	Elateridae		Ligmargus	Ligmargus funebris	MNHP
NA	NA	Insecta	Coleoptera	Elateridae		Margaiostus	Margaiostus glacialis	MNHP
NA	NA	Insecta	Coleoptera	Elateridae		Metanomus	Metanomus insidiosus	MNHP
NA	NA	Insecta	Coleoptera	Elateridae		Hemicrepidius	Hemicrepidius ruficornis	MNHP
NA	NA	Insecta	Coleoptera	Elateridae		Hemicrepidius	Hemicrepidius carbonatus	MNHP
NA	NA	Insecta	Coleoptera	Elateridae		Glyphonyx	Glyphonyx recticollis	MNHP
NA	NA	Insecta	Coleoptera	Elateridae		Hemicrepidius	Hemicrepidius memnonius	MNHP
NA	NA	Insecta	Coleoptera	Elateridae		Oedostethus	Oedostethus femoralis	MNHP
NA	NA	Insecta	Coleoptera	Elateridae		Danosoma	Danosoma brevicorne	MNHP
NA	NA	Insecta	Coleoptera	Elateridae		Anchastus	Anchastus cinereipennis	MNHP
NA	NA	Insecta	Coleoptera	Elateridae		Athous	Athous nigropilis	MNHP
NA	NA	Insecta	Coleoptera	Elateridae		Athous	Athous sierrae	MNHP
NA	NA	Insecta	Coleoptera	Elateridae		Corymbitodes	Corymbitodes lobatus	MNHP
NA	NA	Insecta	Coleoptera	Elateridae		Hadromorphus	Hadromorphus callidus	MNHP
NA	NA	Insecta	Coleoptera	Elateridae		Megapenthes	Megapenthes angularis	MNHP
NA	NA	Insecta	Coleoptera	Endomychidae		Aphorista	Aphorista laeta	MNHP
NA	NA	Insecta	Coleoptera	Eucnemidae		Hylis	Hylis terminalis	MNHP
NA	NA	Insecta	Coleoptera	Eucnemidae		Sarpedon	Sarpedon scabrosus	MNHP
NA	NA	Insecta	Coleoptera	Haliplidae		Peltodytes	Peltodytes edentulus	MNHP
NA	NA	Insecta	Coleoptera	Haliplidae		Peltodytes	Peltodytes callosus	MNHP
NA	NA	Insecta	Coleoptera	Heteroceridae		Lapsus	Lapsus tristis	MNHP
NA	NA	Insecta	Coleoptera	Heteroceridae		Neoheterocerus	Neoheterocerus gnatho	MNHP
NA	NA	Insecta	Coleoptera	Heteroceridae		Neoheterocerus	Neoheterocerus pallidus	MNHP
NA	NA	Insecta	Coleoptera	Histeridae		Carcinops	Carcinops pumilio	MNHP
NA	NA	Insecta	Coleoptera	Histeridae		Platysoma	Platysoma leconti	MNHP
NA	NA	Insecta	Coleoptera	Histeridae		Plegaderus	Plegaderus sayi	MNHP
NA	NA	Insecta	Coleoptera	Histeridae		Gnathoncus	Gnathoncus barbatus	MNHP
NA	NA	Insecta	Coleoptera	Histeridae		Haeterius	Haeterius tristriatus	MNHP
NA	NA	Insecta	Coleoptera	Histeridae		Platysoma	Platysoma punctigerum	MNHP
NA	NA	Insecta	Coleoptera	Histeridae		Plegaderus	Plegaderus molestus	MNHP
NA	NA	Insecta	Coleoptera	Histeridae		Psiloscelis	Psiloscelis corrosa	MNHP
NA	NA	Insecta	Coleoptera	Histeridae		Psiloscelis	Psiloscelis subopaca	MNHP
NA	NA	Insecta	Coleoptera	Amphizoidae		Amphizoa	Amphizoa insolens	MNHP
NA	NA	Insecta	Coleoptera	Amphizoidae		Amphizoa	Amphizoa lecontei	MNHP
NA	NA	Insecta	Coleoptera	Elateridae		Liotrichus	Liotrichus stricklandi	MNHP
NA	NA	Insecta	Coleoptera	Elateridae		Liotrichus	Liotrichus umbricola	MNHP
NA	NA	Insecta	Coleoptera	Brachyceridae		Tournotaris	Tournotaris bimaculata	MNHP
NA	NA	Insecta	Coleoptera	Carabidae		Lionepha	Lionepha erasa	MNHP
NA	NA	Insecta	Coleoptera	Nemonychidae		Acromacer	Acromacer bombifrons	MNHP
NA	NA	Insecta	Coleoptera	Ptinidae		Anobium	Anobium punctatum	MNHP
NA	NA	Insecta	Coleoptera	Anobiidae		Ptinus	Ptinus sexpunctatus	MNHP
NA	NA	Insecta	Coleoptera	Cantharidae		Dichelotarsus	Dichelotarsus lygarius	MNHP
NA	NA	Insecta	Coleoptera	Cantharidae		Dichelotarsus	Dichelotarsus piniphilus	MNHP
NA	NA	Insecta	Coleoptera	Chrysomelidae		Chelymorpha	Chelymorpha cassidea	MNHP
NA	NA	Insecta	Coleoptera	Cerambycidae		Tetraopes	Tetraopes femoratus	MNHP
NA	NA	Insecta	Coleoptera	Cerambycidae		Tetraopes	Tetraopes annulatus	MNHP
NA	NA	Insecta	Coleoptera	Tenebrionidae		Upis	Upis ceramboides	MNHP
NA	NA	Insecta	Coleoptera	Buprestidae		Melanophila	Melanophila acuminata	MNHP
NA	NA	Insecta	Coleoptera	Cerambycidae		Dectes	Dectes texanus	MNHP
NA	NA	Insecta	Coleoptera	Scarabaeidae		Rhyssemus	Rhyssemus sonatus	MNHP
NA	NA	Insecta	Coleoptera	Bupestridae		Agrilus	Agrilus anxius	MNHP
NA	NA	Insecta	Coleoptera	Bupestridae		Agrilus	Agrilus planipennis	MNHP
NA	NA	Insecta	Coleoptera	Bupestridae		Agrilus	Agrilus politus	MNHP
NA	NA	Insecta	Coleoptera	Bupestridae		Agrilus	Agrilus malvastri	MNHP
NA	NA	Insecta	Coleoptera	Bupestridae		Agrilus	Agrilus hyperici	MNHP
NA	NA	Insecta	Coleoptera	Cerambycidae		Arhopalus	Arhopalus rusticus	MNHP
NA	NA	Insecta	Coleoptera	Cerambycidae		Arhopalus	Arhopalus foveicollis	MNHP
NA	NA	Insecta	Coleoptera	Cerambycidae		Arhopalus	Arhopalus asperatus	MNHP
NA	NA	Insecta	Coleoptera	Cerambycidae		Arhopalus	Arhopalus productus	MNHP
NA	NA	Insecta	Coleoptera	Cerambycidae		Saperda	Saperda candida	MNHP
NA	NA	Insecta	Coleoptera	Cerambycidae		Saperda	Saperda populnea	MNHP
NA	NA	Insecta	Coleoptera	Cerambycidae		Saperda	Saperda inornata	MNHP
NA	NA	Insecta	Coleoptera	Cerambycidae		Saperda	Saperda calcarata	MNHP
NA	NA	Insecta	Coleoptera	Cerambycidae		Saperda	Saperda tridentata	MNHP
NA	NA	Insecta	Coleoptera	Cerambycidae		Saperda	Saperda horni	MNHP
NA	NA	Insecta	Coleoptera	Cerambycidae		Strangalia	Strangalia bicolor	MNHP
NA	NA	Insecta	Coleoptera	Cerambycidae		Strangalia	Strangalia luteicornis	MNHP
NA	NA	Insecta	Coleoptera	Cerambycidae		Trachysida	Trachysida aspera	MNHP
NA	NA	Insecta	Coleoptera	Chrysomelidae		Cryptocephalus	Cryptocephalus spurcus	MNHP
NA	NA	Insecta	Coleoptera	Buprestidae		Dicerca	Dicerca callosa	MNHP
NA	NA	Insecta	Coleoptera	Buprestidae		Dicerca	Dicerca tenebrosa	MNHP
NA	NA	Insecta	Coleoptera	Buprestidae		Dicerca	Dicerca tenebrica	MNHP
NA	NA	Insecta	Coleoptera	Chrysomelidae		Syneta	Syneta pilosa	MNHP
NA	NA	Insecta	Coleoptera	Chrysomelidae		Syneta	Syneta hamata	MNHP
NA	NA	Insecta	Coleoptera	Cleridae		Enoclerus	Enoclerus sphegeus	MNHP
NA	NA	Insecta	Coleoptera	Buprestidae		Buprestis	Buprestis aurulenta	MNHP
NA	NA	Insecta	Coleoptera	Buprestidae		Buprestis	Buprestis confluenta	MNHP
NA	NA	Insecta	Coleoptera	Buprestidae		Buprestis	Buprestis maculativentris	MNHP
NA	NA	Insecta	Coleoptera	Buprestidae		Buprestis	Buprestis intricata	MNHP
NA	NA	Insecta	Coleoptera	Buprestidae		Buprestis	Buprestis langii	MNHP
NA	NA	Insecta	Coleoptera	Scarabaeidae		Phanaeus	Phanaeus vindex	MNHP
NA	NA	Insecta	Coleoptera	Staphylinidae		Tachinus	Tachinus basalis	MNHP
NA	NA	Insecta	Coleoptera	Staphylinidae		Tachinus	Tachinus elongatus	MNHP
NA	NA	Insecta	Coleoptera	Staphylinidae		Tachinus	Tachinus angustatus	MNHP
NA	NA	Insecta	Coleoptera	Cerambycidae		Typocerus	Typocerus balteatus	MNHP
NA	NA	Insecta	Coleoptera	Cerambycidae		Typocerus	Typocerus octonotatus	MNHP
NA	NA	Insecta	Coleoptera	Cerambycidae		Typocerus	Typocerus velutinus	MNHP
NA	NA	Insecta	Coleoptera	Chrysomelidae		Saxinis	Saxinis saucia	MNHP
NA	NA	Insecta	Coleoptera	Monotomidae		Rhizophagus	Rhizophagus pseudobrunneus	MNHP
NA	NA	Insecta	Coleoptera	Mordellidae		Mordellina	Mordellina pustulata	MNHP
NA	NA	Insecta	Coleoptera	Chrysomelidae		Pachybrachis	Pachybrachis bivittatus	MNHP
NA	NA	Insecta	Coleoptera	Chrysomelidae		Pachybrachis	Pachybrachis abdominalis	MNHP
NA	NA	Insecta	Coleoptera	Chrysomelidae		Pachybrachis	Pachybrachis melanostictus	MNHP
NA	NA	Insecta	Coleoptera	Cerambycidae		Astylopsis	Astylopsis sexguttata	MNHP
NA	NA	Insecta	Coleoptera	Cerambycidae		Batyle	Batyle suturalis	MNHP
NA	NA	Insecta	Coleoptera	Cerambycidae		Batyle	Batyle suturalis pearsalli	MNHP
NA	NA	Insecta	Coleoptera	Cerambycidae		Batyle	Batyle ignicollis	MNHP
NA	NA	Insecta	Coleoptera	Cerambycidae		Batyle	Batyle ignicollis ignicollis	MNHP
NA	NA	Insecta	Coleoptera	Carabidae		Ellipsoptera	Ellipsoptera nevadica	MNHP
NA	NA	Insecta	Coleoptera	Carabidae		Ellipsoptera	Ellipsoptera nevadica knausii	MNHP
NA	NA	Insecta	Coleoptera	Carabidae		Parvindela	Parvindela terricola	MNHP
NA	NA	Insecta	Coleoptera	Carabidae		Parvindela	Parvindela terricola imperfecta	MNHP
NA	NA	Insecta	Coleoptera	Carabidae		Parvindela	Parvindela terricola terricola	MNHP
NA	NA	Insecta	Coleoptera	Carabidae		Parvindela	Parvindela terricola cinctipennis	MNHP
NA	NA	Insecta	Coleoptera	Carabidae		Ellipsoptera	Ellipsoptera cuprascens	MNHP
NA	NA	Insecta	Coleoptera	Carabidae		Clivina	Clivina fossor	MNHP
NA	NA	Insecta	Coleoptera	Carabidae		Anisodactylus	Anisodactylus harrisii	MNHP
NA	NA	Insecta	Coleoptera	Carabidae		Anisodactylus	Anisodactylus nigrita	MNHP
NA	NA	Insecta	Coleoptera	Carabidae		Anisodactylus	Anisodactylus sanctaecrucis	MNHP
NA	NA	Insecta	Coleoptera	Cerambycidae		Xylotrechus	Xylotrechus convergens	MNHP
NA	NA	Insecta	Coleoptera	Cerambycidae		Xylotrechus	Xylotrechus undulatus	MNHP
NA	NA	Insecta	Coleoptera	Cerambycidae		Xylotrechus	Xylotrechus mormonus	MNHP
NA	NA	Insecta	Coleoptera	Cerambycidae		Xylotrechus	Xylotrechus longitarsis	MNHP
NA	NA	Insecta	Coleoptera	Cucujidae		Cucujus	Cucujus clavipes	MNHP
NA	NA	Insecta	Coleoptera	Chrysomelidae		Leptinotarsa	Leptinotarsa decemlineata	MNHP
NA	NA	Insecta	Coleoptera	Carabidae		Opisthius	Opisthius richardsoni	MNHP
NA	NA	Insecta	Coleoptera	Carabidae		Oxypselaphus	Oxypselaphus pusillus	MNHP
NA	NA	Insecta	Coleoptera	Carabidae		Piosoma	Piosoma setosum	MNHP
NA	NA	Insecta	Coleoptera	Chrysomelidae		Calligrapha	Calligrapha californica	MNHP
NA	NA	Insecta	Coleoptera	Chrysomelidae		Calligrapha	Calligrapha californica coreopsivora	MNHP
NA	NA	Insecta	Coleoptera	Chrysomelidae		Calligrapha	Calligrapha multipunctata	MNHP
NA	NA	Insecta	Coleoptera	Chrysomelidae		Calligrapha	Calligrapha lunata	MNHP
NA	NA	Insecta	Coleoptera	Chrysomelidae		Calligrapha	Calligrapha verrucosa	MNHP
NA	NA	Insecta	Coleoptera	Staphylinidae		Aleochara	Aleochara castaneipennis	MNHP
NA	NA	Insecta	Coleoptera	Staphylinidae		Aleochara	Aleochara bimaculata	MNHP
NA	NA	Insecta	Coleoptera	Staphylinidae		Aleochara	Aleochara verna	MNHP
NA	NA	Insecta	Coleoptera	Staphylinidae		Aleochara	Aleochara laramiensis	MNHP
NA	NA	Insecta	Coleoptera	Carabidae		Badister	Badister grandiceps	MNHP
NA	NA	Insecta	Coleoptera	Carabidae		Badister	Badister neopulchellus	MNHP
NA	NA	Insecta	Coleoptera	Carabidae		Selenophorus	Selenophorus planipennis	MNHP
NA	NA	Insecta	Coleoptera	Trachypachidae		Trachypachus	Trachypachus inermis	MNHP
NA	NA	Insecta	Coleoptera	Cerambycidae		Anoplophora	Anoplophora glabripennis	MNHP
NA	NA	Insecta	Coleoptera	Staphylinidae		Stenus	Stenus pinguis	MNHP
NA	NA	Insecta	Coleoptera	Staphylinidae		Stenus	Stenus vexatus	MNHP
NA	NA	Insecta	Coleoptera	Staphylinidae		Stenus	Stenus alpicola	MNHP
NA	NA	Insecta	Coleoptera	Staphylinidae		Stenus	Stenus comma	MNHP
NA	NA	Insecta	Coleoptera	Staphylinidae		Stenus	Stenus morio	MNHP
NA	NA	Insecta	Coleoptera	Chrysomelidae		Dibolia	Dibolia libonoti	MNHP
NA	NA	Insecta	Coleoptera	Chrysomelidae		Diabrotica	Diabrotica undecimpunctata howardi	MNHP
NA	NA	Insecta	Coleoptera	Chrysomelidae		Longitarsus	Longitarsus jacobaeae	MNHP
NA	NA	Insecta	Coleoptera	Elateridae		Alaus	Alaus oculatus	MNHP
NA	NA	Insecta	Coleoptera	Elateridae		Alaus	Alaus melanops	MNHP
NA	NA	Insecta	Coleoptera	Coccinellidae		Coccinella	Coccinella novemnotata	MNHP
NA	NA	Insecta	Coleoptera	Coccinellidae		Coccinella	Coccinella septempunctata	MNHP
NA	NA	Insecta	Coleoptera	Coccinellidae		Coccinella	Coccinella monticola	MNHP
NA	NA	Insecta	Coleoptera	Coccinellidae		Coccinella	Coccinella transversoguttata richardsoni	MNHP
NA	NA	Insecta	Coleoptera	Coccinellidae		Coccinella	Coccinella prolongata	MNHP
NA	NA	Insecta	Coleoptera	Coccinellidae		Hippodamia	Hippodamia convergens	MNHP
NA	NA	Insecta	Coleoptera	Coccinellidae		Hippodamia	Hippodamia parenthesis	MNHP
NA	NA	Insecta	Coleoptera	Coccinellidae		Hippodamia	Hippodamia apicalis	MNHP
NA	NA	Insecta	Coleoptera	Coccinellidae		Hippodamia	Hippodamia caseyi	MNHP
NA	NA	Insecta	Coleoptera	Coccinellidae		Hippodamia	Hippodamia expurgata	MNHP
NA	NA	Insecta	Coleoptera	Coccinellidae		Hippodamia	Hippodamia glacialis	MNHP
NA	NA	Insecta	Coleoptera	Coccinellidae		Hippodamia	Hippodamia moesta	MNHP
NA	NA	Insecta	Coleoptera	Coccinellidae		Hippodamia	Hippodamia moesta bowditchi	MNHP
NA	NA	Insecta	Coleoptera	Coccinellidae		Hippodamia	Hippodamia oregonensis	MNHP
NA	NA	Insecta	Coleoptera	Coccinellidae		Hippodamia	Hippodamia quinquesignata	MNHP
NA	NA	Insecta	Coleoptera	Coccinellidae		Hippodamia	Hippodamia sinuata	MNHP
NA	NA	Insecta	Coleoptera	Coccinellidae		Hippodamia	Hippodamia tredecimpunctata	MNHP
NA	NA	Insecta	Coleoptera	Coccinellidae		Hippodamia	Hippodamia tredecimpunctata tibialis	MNHP
NA	NA	Insecta	Coleoptera	Cerambycidae		Rhagium	Rhagium inquisitor	MNHP
NA	NA	Insecta	Coleoptera	Chrysomelidae		Kuschelina	Kuschelina lugens	MNHP
NA	NA	Insecta	Coleoptera	Chrysomelidae		Kuschelina	Kuschelina barberi	MNHP
NA	NA	Insecta	Coleoptera	Elateridae		Melanotus	Melanotus similis	MNHP
NA	NA	Insecta	Coleoptera	Monotomidae		Monotoma	Monotoma longicollis	MNHP
NA	NA	Insecta	Coleoptera	Scarabaeidae		Osmoderma	Osmoderma subplanata	MNHP
NA	NA	Insecta	Coleoptera	Chrysomelidae		Paria	Paria quadriguttata	MNHP
NA	NA	Insecta	Coleoptera	Chrysomelidae		Phyllotreta	Phyllotreta lewisii	MNHP
NA	NA	Insecta	Coleoptera	Cerambycidae		Stenocorus	Stenocorus schaumii	MNHP
NA	NA	Insecta	Coleoptera	Cerambycidae		Stenocorus	Stenocorus nubifer	MNHP
NA	NA	Insecta	Coleoptera	Cerambycidae		Stenocorus	Stenocorus obtusus	MNHP
NA	NA	Insecta	Coleoptera	Cerambycidae		Stenocorus	Stenocorus trivittatus	MNHP
NA	NA	Insecta	Coleoptera	Cerambycidae		Stenocorus	Stenocorus vestitus	MNHP
NA	NA	Insecta	Coleoptera	Scarabaeidae		Euphoria	Euphoria inda	MNHP
NA	NA	Insecta	Coleoptera	Tenebrionidae		Eleodes	Eleodes nigrina	MNHP
NA	NA	Insecta	Coleoptera	Tenebrionidae		Eleodes	Eleodes extricata	MNHP
NA	NA	Insecta	Coleoptera	Tenebrionidae		Eleodes	Eleodes hispilabris	MNHP
NA	NA	Insecta	Coleoptera	Tenebrionidae		Eleodes	Eleodes hispilabris hispilabris	MNHP
NA	NA	Insecta	Coleoptera	Tenebrionidae		Eleodes	Eleodes opaca	MNHP
NA	NA	Insecta	Coleoptera	Tenebrionidae		Eleodes	Eleodes tricostata	MNHP
NA	NA	Insecta	Coleoptera	Tenebrionidae		Eleodes	Eleodes carbonaria obsoleta	MNHP
NA	NA	Insecta	Coleoptera	Tenebrionidae		Eleodes	Eleodes carbonaria	MNHP
NA	NA	Insecta	Coleoptera	Tenebrionidae		Eleodes	Eleodes obscura	MNHP
NA	NA	Insecta	Coleoptera	Tenebrionidae		Eleodes	Eleodes constricta	MNHP
NA	NA	Insecta	Coleoptera	Tenebrionidae		Eleodes	Eleodes humeralis	MNHP
NA	NA	Insecta	Coleoptera	Tenebrionidae		Eleodes	Eleodes pimelioides	MNHP
NA	NA	Insecta	Coleoptera	Tenebrionidae		Eleodes	Eleodes rotundipennis	MNHP
NA	NA	Insecta	Coleoptera	Chrysomelidae		Disonycha	Disonycha pluriligata	MNHP
NA	NA	Insecta	Coleoptera	Chrysomelidae		Disonycha	Disonycha triangularis	MNHP
NA	NA	Insecta	Coleoptera	Chrysomelidae		Disonycha	Disonycha xanthomelas	MNHP
NA	NA	Insecta	Coleoptera	Chrysomelidae		Disonycha	Disonycha alternata	MNHP
NA	NA	Insecta	Coleoptera	Chrysomelidae		Disonycha	Disonycha latifrons	MNHP
NA	NA	Insecta	Coleoptera	Chrysomelidae		Disonycha	Disonycha procera	MNHP
NA	NA	Insecta	Coleoptera	Chrysomelidae		Disonycha	Disonycha punctigera	MNHP
NA	NA	Insecta	Coleoptera	Elateridae		Neohypdonus	Neohypdonus gentilis	MNHP
NA	NA	Insecta	Coleoptera	Elateridae		Neohypdonus	Neohypdonus nibleyi	MNHP
NA	NA	Insecta	Coleoptera	Elateridae		Neohypdonus	Neohypdonus recavus	MNHP
NA	NA	Insecta	Coleoptera	Elateridae		Neopristilophus	Neopristilophus maurus	MNHP
NA	NA	Insecta	Coleoptera	Elateridae		Nitidolimonius	Nitidolimonius resplendens	MNHP
NA	NA	Insecta	Coleoptera	Elateridae		Prosternon	Prosternon bombycinum	MNHP
NA	NA	Insecta	Coleoptera	Elateridae		Pseudanostirus	Pseudanostirus laricis	MNHP
NA	NA	Insecta	Coleoptera	Elateridae		Pseudanostirus	Pseudanostirus nebraskensis	MNHP
NA	NA	Insecta	Coleoptera	Elateridae		Pseudanostirus	Pseudanostirus nigricollis	MNHP
NA	NA	Insecta	Coleoptera	Elateridae		Pseudanostirus	Pseudanostirus propolus	MNHP
NA	NA	Insecta	Coleoptera	Elateridae		Pseudanostirus	Pseudanostirus pudicus	MNHP
NA	NA	Insecta	Coleoptera	Elateridae		Selatosomus	Selatosomus aeripennis	MNHP
NA	NA	Insecta	Coleoptera	Elateridae		Selatosomus	Selatosomus destructor	MNHP
NA	NA	Insecta	Coleoptera	Elateridae		Selatosomus	Selatosomus festivus	MNHP
NA	NA	Insecta	Coleoptera	Elateridae		Selatosomus	Selatosomus montanus	MNHP
NA	NA	Insecta	Coleoptera	Elateridae		Selatosomus	Selatosomus semimetallicus	MNHP
NA	NA	Insecta	Coleoptera	Elateridae		Zorochros	Zorochros caurinus	MNHP
NA	NA	Insecta	Coleoptera	Cerambycidae		Acmaeops	Acmaeops proteus	MNHP
NA	NA	Insecta	Coleoptera	Cerambycidae		Hylotrupes	Hylotrupes bajulus	MNHP
NA	NA	Insecta	Coleoptera	Cerambycidae		Sternidius	Sternidius alpha	MNHP
NA	NA	Insecta	Coleoptera	Cerambycidae		Oberea	Oberea tripunctata	MNHP
NA	NA	Insecta	Coleoptera	Cerambycidae		Oberea	Oberea delongi	MNHP
NA	NA	Insecta	Coleoptera	Cerambycidae		Oberea	Oberea erythrocephala	MNHP
NA	NA	Insecta	Coleoptera	Cerambycidae		Oberea	Oberea perspicillata	MNHP
NA	NA	Insecta	Coleoptera	Cerambycidae		Oberea	Oberea quadricallosa	MNHP
NA	NA	Insecta	Coleoptera	Cerambycidae		Oberea	Oberea ulmicola	MNHP
NA	NA	Insecta	Coleoptera	Cerambycidae		Pogonocherus	Pogonocherus penicillatus	MNHP
NA	NA	Insecta	Coleoptera	Cerambycidae		Pogonocherus	Pogonocherus mixtus	MNHP
NA	NA	Insecta	Coleoptera	Cerambycidae		Pogonocherus	Pogonocherus pictus	MNHP
NA	NA	Insecta	Coleoptera	Cerambycidae		Pogonocherus	Pogonocherus propinquus	MNHP
NA	NA	Insecta	Coleoptera	Meloidae		Zonitis	Zonitis sayi	MNHP
NA	NA	Insecta	Coleoptera	Chrysomelidae		Zygogramma	Zygogramma conjuncta	MNHP
NA	NA	Insecta	Coleoptera	Silvanidae		Ahasverus	Ahasverus advena	MNHP
NA	NA	Insecta	Coleoptera	Chrysomelidae		Psylliodes	Psylliodes punctulatus	MNHP
NA	NA	Insecta	Coleoptera	Staphylinidae		Atheta	Atheta ventricosa	MNHP
NA	NA	Insecta	Coleoptera	Carabidae		Diplocheila	Diplocheila striatopunctata	MNHP
NA	NA	Insecta	Coleoptera	Carabidae		Diplocheila	Diplocheila obtusus	MNHP
NA	NA	Insecta	Coleoptera	Carabidae		Diplocheila	Diplocheila oregona	MNHP
NA	NA	Insecta	Coleoptera	Carabidae		Dyschirius	Dyschirius politus	MNHP
NA	NA	Insecta	Coleoptera	Carabidae		Dyschirius	Dyschirius globulosus	MNHP
NA	NA	Insecta	Coleoptera	Carabidae		Dyschirius	Dyschirius sphaericollis	MNHP
NA	NA	Insecta	Coleoptera	Carabidae		Dyschirius	Dyschirius tenuispinus	MNHP
NA	NA	Insecta	Coleoptera	Carabidae		Dyschirius	Dyschirius dejeanii	MNHP
NA	NA	Insecta	Coleoptera	Carabidae		Dyschirius	Dyschirius planatus	MNHP
NA	NA	Insecta	Coleoptera	Carabidae		Elaphropus	Elaphropus anceps	MNHP
NA	NA	Insecta	Coleoptera	Carabidae		Geopinus	Geopinus incrassatus	MNHP
NA	NA	Insecta	Coleoptera	Carabidae		Harpalus	Harpalus amputatus	MNHP
NA	NA	Insecta	Coleoptera	Carabidae		Harpalus	Harpalus desertus	MNHP
NA	NA	Insecta	Coleoptera	Carabidae		Harpalus	Harpalus ellipsis	MNHP
NA	NA	Insecta	Coleoptera	Carabidae		Harpalus	Harpalus reversus	MNHP
NA	NA	Insecta	Coleoptera	Carabidae		Harpalus	Harpalus herbivagus	MNHP
NA	NA	Insecta	Coleoptera	Carabidae		Harpalus	Harpalus opacipennis	MNHP
NA	NA	Insecta	Coleoptera	Carabidae		Harpalus	Harpalus somnulentus	MNHP
NA	NA	Insecta	Coleoptera	Carabidae		Harpalus	Harpalus ventralis	MNHP
NA	NA	Insecta	Coleoptera	Carabidae		Harpalus	Harpalus caliginosus	MNHP
NA	NA	Insecta	Coleoptera	Carabidae		Harpalus	Harpalus compar	MNHP
NA	NA	Insecta	Coleoptera	Carabidae		Harpalus	Harpalus innocuus	MNHP
NA	NA	Insecta	Coleoptera	Carabidae		Harpalus	Harpalus laticeps	MNHP
NA	NA	Insecta	Coleoptera	Carabidae		Harpalus	Harpalus nigritarsis	MNHP
NA	NA	Insecta	Coleoptera	Carabidae		Harpalus	Harpalus paratus	MNHP
NA	NA	Insecta	Coleoptera	Carabidae		Harpalus	Harpalus animosus	MNHP
NA	NA	Insecta	Coleoptera	Carabidae		Harpalus	Harpalus atrichatus	MNHP
NA	NA	Insecta	Coleoptera	Carabidae		Harpalus	Harpalus fraternus	MNHP
NA	NA	Insecta	Coleoptera	Carabidae		Notiophilus	Notiophilus aquaticus	MNHP
NA	NA	Insecta	Coleoptera	Carabidae		Notiophilus	Notiophilus directus	MNHP
NA	NA	Insecta	Coleoptera	Carabidae		Notiophilus	Notiophilus nitens	MNHP
NA	NA	Insecta	Coleoptera	Carabidae		Notiophilus	Notiophilus simulator	MNHP
NA	NA	Insecta	Coleoptera	Carabidae		Platynus	Platynus decentis	MNHP
NA	NA	Insecta	Coleoptera	Carabidae		Schizogenius	Schizogenius depressus	MNHP
NA	NA	Insecta	Coleoptera	Carabidae		Sericoda	Sericoda bembidioides	MNHP
NA	NA	Insecta	Coleoptera	Carabidae		Dicheirotrichus	Dicheirotrichus cognatus	MNHP
NA	NA	Insecta	Coleoptera	Carabidae		Chlaenius	Chlaenius pennsylvanicus	MNHP
NA	NA	Insecta	Coleoptera	Carabidae		Chlaenius	Chlaenius nebraskensis	MNHP
NA	NA	Insecta	Coleoptera	Carabidae		Chlaenius	Chlaenius alternatus	MNHP
NA	NA	Insecta	Coleoptera	Carabidae		Chlaenius	Chlaenius niger	MNHP
NA	NA	Insecta	Coleoptera	Carabidae		Chlaenius	Chlaenius sericeus	MNHP
NA	NA	Insecta	Coleoptera	Carabidae		Chlaenius	Chlaenius tomentosus	MNHP
NA	NA	Insecta	Coleoptera	Carabidae		Cratacanthus	Cratacanthus dubius	MNHP
NA	NA	Insecta	Coleoptera	Carabidae		Patrobus	Patrobus longicornis	MNHP
NA	NA	Insecta	Coleoptera	Carabidae		Patrobus	Patrobus fossifrons	MNHP
NA	NA	Insecta	Coleoptera	Cryptophagidae		Cryptophagus	Cryptophagus cellaris	MNHP
NA	NA	Insecta	Coleoptera	Leiodidae		Catops	Catops basilaris	MNHP
NA	NA	Insecta	Coleoptera	Leiodidae		Catops	Catops alsiosus	MNHP
NA	NA	Insecta	Coleoptera	Leiodidae		Ptomaphagus	Ptomaphagus nevadicus	MNHP
NA	NA	Insecta	Coleoptera	Chrysomelidae		Crioceris	Crioceris duodecimpunctata	MNHP
NA	NA	Insecta	Coleoptera	Carabidae		Lebia	Lebia atriceps	MNHP
NA	NA	Insecta	Coleoptera	Carabidae		Lebia	Lebia cyanipennis	MNHP
NA	NA	Insecta	Coleoptera	Carabidae		Lebia	Lebia moesta	MNHP
NA	NA	Insecta	Coleoptera	Carabidae		Lebia	Lebia pulchella	MNHP
NA	NA	Insecta	Coleoptera	Carabidae		Lebia	Lebia solea	MNHP
NA	NA	Insecta	Coleoptera	Carabidae		Lebia	Lebia viridis	MNHP
NA	NA	Insecta	Coleoptera	Dermestidae		Trogoderma	Trogoderma sternale	MNHP
NA	NA	Insecta	Coleoptera	Dermestidae		Trogoderma	Trogoderma variabile	MNHP
NA	NA	Insecta	Coleoptera	Dermestidae		Trogoderma	Trogoderma granarium	MNHP
NA	NA	Insecta	Coleoptera	Dermestidae		Trogoderma	Trogoderma teukton	MNHP
NA	NA	Insecta	Coleoptera	Staphylinidae		Oxytelus	Oxytelus montanus	MNHP
NA	NA	Insecta	Coleoptera	Staphylinidae		Philonthus	Philonthus tillius	MNHP
NA	NA	Insecta	Coleoptera	Staphylinidae		Philonthus	Philonthus occidentalis	MNHP
NA	NA	Insecta	Coleoptera	Staphylinidae		Quedius	Quedius spelaeus	MNHP
NA	NA	Insecta	Coleoptera	Carabidae		Amara	Amara laevipennis	MNHP
NA	NA	Insecta	Coleoptera	Carabidae		Amara	Amara erratica	MNHP
NA	NA	Insecta	Coleoptera	Carabidae		Amara	Amara apricaria	MNHP
NA	NA	Insecta	Coleoptera	Carabidae		Amara	Amara carinata	MNHP
NA	NA	Insecta	Coleoptera	Carabidae		Amara	Amara discors	MNHP
NA	NA	Insecta	Coleoptera	Carabidae		Amara	Amara farcta	MNHP
NA	NA	Insecta	Coleoptera	Carabidae		Amara	Amara latior	MNHP
NA	NA	Insecta	Coleoptera	Carabidae		Amara	Amara blanchardi	MNHP
NA	NA	Insecta	Coleoptera	Carabidae		Amara	Amara californica	MNHP
NA	NA	Insecta	Coleoptera	Carabidae		Amara	Amara coelebs	MNHP
NA	NA	Insecta	Coleoptera	Carabidae		Amara	Amara angustata	MNHP
NA	NA	Insecta	Coleoptera	Carabidae		Amara	Amara pseudobrunnea	MNHP
NA	NA	Insecta	Coleoptera	Carabidae		Amara	Amara thoracica	MNHP
NA	NA	Insecta	Coleoptera	Carabidae		Amara	Amara alpina	MNHP
NA	NA	Insecta	Coleoptera	Carabidae		Amara	Amara convexa	MNHP
NA	NA	Insecta	Coleoptera	Carabidae		Amara	Amara impuncticollis	MNHP
NA	NA	Insecta	Coleoptera	Carabidae		Amara	Amara musculis	MNHP
NA	NA	Insecta	Coleoptera	Carabidae		Amara	Amara pallipes	MNHP
NA	NA	Insecta	Coleoptera	Carabidae		Amara	Amara quenseli	MNHP
NA	NA	Insecta	Coleoptera	Carabidae		Amara	Amara sinuosa	MNHP
NA	NA	Insecta	Coleoptera	Carabidae		Amara	Amara torrida	MNHP
NA	NA	Insecta	Coleoptera	Carabidae		Amara	Amara idahoana	MNHP
NA	NA	Insecta	Coleoptera	Carabidae		Amara	Amara confusa	MNHP
NA	NA	Insecta	Coleoptera	Tenebrionidae		Platydema	Platydema americana	MNHP
NA	NA	Insecta	Coleoptera	Trogossitidae		Tenebroides	Tenebroides sinuatus	MNHP
NA	NA	Insecta	Coleoptera	Carabidae		Discoderus	Discoderus parallelus	MNHP
NA	NA	Insecta	Coleoptera	Histeridae		Spilodiscus	Spilodiscus instratus	MNHP
NA	NA	Insecta	Coleoptera	Histeridae		Spilodiscus	Spilodiscus ulkei	MNHP
NA	NA	Insecta	Coleoptera	Elateridae		Sericus	Sericus incongruus	MNHP
NA	NA	Insecta	Coleoptera	Carabidae		Dromius	Dromius piceus	MNHP
NA	NA	Insecta	Coleoptera	Bruchidae		Acanthoscelides	Acanthoscelides aureolus	MNHP
NA	NA	Insecta	Coleoptera	Bruchidae		Acanthoscelides	Acanthoscelides fraterculus	MNHP
NA	NA	Insecta	Coleoptera	Bruchidae		Acanthoscelides	Acanthoscelides pauperculus	MNHP
NA	NA	Insecta	Coleoptera	Bruchidae		Acanthoscelides	Acanthoscelides seminulum	MNHP
NA	NA	Insecta	Coleoptera	Elateridae		Ampedus	Ampedus apicatus	MNHP
NA	NA	Insecta	Coleoptera	Elateridae		Ampedus	Ampedus nigrinus	MNHP
NA	NA	Insecta	Coleoptera	Elateridae		Ampedus	Ampedus pullus	MNHP
NA	NA	Insecta	Coleoptera	Elateridae		Ampedus	Ampedus subtilis	MNHP
NA	NA	Insecta	Coleoptera	Elateridae		Ampedus	Ampedus anthracinus	MNHP
NA	NA	Insecta	Coleoptera	Elateridae		Ampedus	Ampedus brevis	MNHP
NA	NA	Insecta	Coleoptera	Elateridae		Ampedus	Ampedus moerens	MNHP
NA	NA	Insecta	Coleoptera	Elateridae		Ampedus	Ampedus occidentalis	MNHP
NA	NA	Insecta	Coleoptera	Elateridae		Ampedus	Ampedus phelpsi	MNHP
NA	NA	Insecta	Coleoptera	Staphylinidae		Bisnius	Bisnius sordidus	MNHP
NA	NA	Insecta	Coleoptera	Staphylinidae		Bisnius	Bisnius lautus	MNHP
[truncated: 12,674 more rows]
